# Supplementary material for: Effect analysis of government intervention on scale-heterogeneous farmers’ behavior of groundwater exploitation
Source: PLoS One. 2024 Aug 12;19(8):e0304015. doi: 10.1371/journal.pone.0304015 (PMC11318911; doi:10.1371/journal.pone.0304015)
Supplement: S1 Table — Note: dmu indicates the sample number, id indicates the different village, other varibles’ meanings were listed in the Table 1. (XLSX) [file pone.0304015.s001.xlsx]

## Sheet: Sheet1
	dmu	id	irrigagtedarea	lni_Annual average groundwater use	restrictivemeasure	incentivemeasures	guidedmeasures	agelevel	gender	edulevel	watershortagecognitivelevel	ecologicalcognitionlevel	disasterinformation	farmratio	developmentofwaterrightsmarket	feelingsofrisingwaterprices	villagerainconditions	villagewaterdisputes	villagecollectiveeconomiclevel
data caption	dmu indicates the sample, id indicates the different villiage, other varibles' meanings were listed in the table1
	1	1	10	5.07717	2	1	3	3	1	2	4	1	4	0.285714	1	3	2	1	3
	2	1	3.5	4.36341	2	1	5	4	1	1	5	2	4	0.25	1	4	3	2	1
	3	1	5	6.34568	2	1	4	3	0	1	2	1	2	0	1	4	2	4	1
	4	1	6	4.51756	5	1	3	4	1	2	1	1	4	0.285714	1	4	2	4	1
	5	1	4	6.50429	2	1	2	4	0	1	2	2	4	0	1	2	2	4	1
	6	1	4	6.63782	1	1	4	2	0	2	2	2	5	0	1	3	2	4	1
	7	1	6	5.87568	1	1	4	3	1	2	2	2	4	0.5	1	3	2	4	1
	8	1	21	2.16618	1	1	4	4	1	1	2	3	5	0.333333	1	1	1	4	1
	9	1	2.8	5.43385	1	1	4	4	1	1	4	3	4	0	1	2	2	2	1
	10	1	6	5.87568	2	1	4	2	0	2	2	2	4	1	1	3	1	1	2
	11	1	8	3.64209	5	1	4	4	1	2	2	1	2	0.4	0	1	2	2	1
	12	1	4	4.94615	3	1	4	3	0	1	3	1	3	0	1	5	2	2	2
	13	1	6	4.48939	1	1	4	3	1	4	2	2	4	0.166667	1	3	3	2	1
	14	1	6	4.48939	4	1	4	2	1	4	2	2	5	1	1	3	3	2	1
	15	1	11	4.17093	4	1	4	4	1	2	4	1	2	0.4	1	1	3	3	1
	16	1	7	4.62291	5	1	4	4	1	2	2	2	4	1	1	3	3	1	4
	17	1	10	3.97856	1	1	5	2	0	1	3	2	4	1	1	3	3	2	3
	18	1	8	3.86523	4	1	4	4	1	2	2	2	3	1	1	3	3	3	1
	19	1	6	4.48939	5	1	2	3	1	2	3	3	4	0.333333	0	3	2	1	2
	20	1	4	4.89485	3	3	3	4	0	2	3	3	4	0.4	1	4	2	1	3
	21	1	6	3.92977	3	1	3	3	0	4	1	1	4	0.4	1	4	2	1	1
	22	1	6	3.92977	2	1	1	2	0	4	3	3	2	0.333333	1	5	2	2	2
	23	1	6	4.62291	1	1	4	3	0	4	3	2	4	0.285714	1	4	3	2	2
	24	1	9	3.52431	1	1	4	1	0	4	3	2	3	1	1	3	3	2	2
	25	1	6	3.92977	2	1	4	1	0	1	3	2	2	0.333333	1	5	2	1	2
	26	1	6	3.92977	1	1	4	4	1	1	3	1	4	1	1	3	1	1	1
	27	1	3	5.47021	2	5	4	3	1	4	3	2	5	1	1	3	2	1	2
	28	1	4	4.94615	1	1	4	3	0	4	4	2	4	0.4	1	4	2	1	2
	29	1	7	2.79479	4	1	3	4	0	2	4	2	5	0.333333	1	3	1	1	1
	30	1	4	2.94894	2	1	4	2	0	4	3	2	4	0.5	1	3	2	2	2
	31	1	4	4.33524	1	5	3	4	0	5	3	2	4	0	1	4	1	2	1
	32	1	6	3.92977	4	1	3	4	1	2	3	2	4	0.166667	1	4	1	1	4
	33	1	8	2.66126	5	1	4	3	1	1	4	2	4	0.285714	1	4	2	1	2
	34	1	4	4.33524	4	1	4	1	0	4	2	2	4	0	1	3	1	1	2
	35	1	10	1.52182	2	3	3	3	0	1	4	2	4	1	1	3	1	2	1
	36	1	8	3.64209	4	1	4	3	1	2	3	2	4	1	1	4	2	1	3
	37	1	10	3.41894	3	3	4	4	0	1	2	2	5	0	1	2	1	2	2
	38	1	5	3.1958	2	1	4	3	1	4	4	2	2	0	1	4	1	1	2
	39	1	4	4.33524	2	3	4	3	1	4	5	2	4	0.333333	1	3	1	2	2
	40	1	4	3.41894	3	1	4	2	0	4	5	2	2	0	1	4	1	1	1
	41	1	4	4.89485	4	1	2	4	0	1	3	3	5	0	0	2	2	1	2
	42	1	6	4.08392	1	1	4	3	1	2	3	2	4	0.4	1	3	1	1	2
	43	1	5	4.84446	3	1	4	3	1	1	4	2	4	1	1	3	2	2	1
	44	1	8	3.53673	1	1	4	2	0	4	5	2	3	1	1	3	2	2	1
	45	1	8	4.33524	1	1	4	3	0	4	4	2	4	0.25	1	1	3	2	2
	46	1	4	3.50856	1	1	5	4	1	1	3	2	4	0	1	2	2	1	1
	47	1	3.5	7.91875	2	1	5	4	1	1	5	2	4	0.25	0	4	2	2	2
	48	1	8	3.99098	2	1	4	4	1	1	5	2	4	1	1	3	2	2	1
	49	1	6	3.70663	1	1	4	4	1	2	4	2	4	0.5	1	3	3	2	1
	50	1	7	3.31358	1	1	4	3	0	4	5	2	4	0.333333	1	3	2	2	1
	51	1	4	4.11209	1	1	5	3	0	2	5	2	4	0.5	1	2	2	2	1
	52	1	4	4.64272	1	1	4	3	0	1	4	2	4	0.4	1	4	2	2	1
	53	1	8	4.2017	1	1	4	3	0	2	5	2	4	0.25	1	3	2	2	1
	54	1	7	4.11209	1	1	5	3	1	1	4	2	4	0.333333	1	4	2	2	1
	55	1	4	4.76702	2	1	3	1	0	3	5	2	3	0.4	1	3	2	2	2
	56	1	10	2.36912	1	1	4	3	1	2	5	2	4	0.333333	1	2	3	4	1
	57	1	10	3.39874	4	1	5	3	1	2	5	2	4	0.285714	1	3	2	2	1
	58	1	10	3.41058	4	1	2	3	0	2	4	2	4	1	1	3	2	2	1
	59	1	4	4.11209	4	1	4	4	1	2	4	2	4	1	1	3	2	2	1
	60	1	7	7.33097	4	1	3	2	0	4	4	1	3	1	1	3	2	4	4
	61	1	8	5.02838	1	1	4	3	1	2	1	1	3	1	1	4	2	4	1
	62	1	5	5.14171	4	1	4	3	1	1	1	1	4	1	1	3	2	4	1
	63	1	3	7.95512	3	1	2	3	1	2	2	1	4	0	1	2	2	4	4
	64	1	11	6.65584	1	1	2	3	1	1	2	1	3	0.4	1	3	2	4	4
	65	1	5	5.94467	2	1	4	2	0	1	2	1	4	1	1	3	2	4	1
	66	1	6	5.47021	2	1	4	4	1	2	2	1	4	0.285714	1	2	2	4	1
	67	1	4	6.86096	1	1	4	3	0	4	2	2	4	0.333333	0	2	2	4	1
	68	1	12	5.40568	1	1	4	3	1	2	2	1	5	0.333333	1	1	2	4	1
	69	1	5	5.72153	3	1	4	3	0	2	3	2	4	0.25	1	4	2	4	1
	70	1	8	6.90975	2	1	4	2	1	1	2	1	2	0.4	1	1	2	4	1
	71	1	4	6.21661	4	1	3	2	1	4	2	3	4	0	1	4	2	4	1
	72	1	7	6.05289	3	1	3	4	1	4	2	1	4	0.333333	1	4	2	2	1
	73	1	10	5.30031	3	1	2	3	0	5	2	2	5	0	1	2	2	2	1
	74	1	4	7.07966	4	1	4	3	1	1	2	2	4	0.333333	0	3	3	4	1
	75	1	5	6.82014	1	1	5	4	1	1	1	3	4	1	0	3	1	4	1
	76	1	4	7.07966	2	1	4	3	0	2	1	3	4	0	0	1	3	4	1
	77	1	12	5.74215	4	1	4	3	1	4	1	3	2	0.5	0	1	2	4	1
	78	1	5	7.37976	3	1	4	3	0	2	4	3	4	0.25	0	4	2	4	1
	79	1	4	6.058	2	2	2	3	1	1	2	2	4	0.25	0	3	2	4	2
	80	1	6.5	5.50795	2	2	2	2	1	4	2	2	4	1	0	3	2	4	2
	81	1	8	5.11799	5	1	2	3	1	3	2	2	3	1	0	4	2	1	2
	82	1	4	5.40568	2	2	2	2	0	3	2	2	4	0	0	2	2	4	2
	83	1	9	5.11354	2	2	2	4	0	1	2	2	5	0.111111	0	3	2	4	2
	84	1	6	5.39017	2	2	2	3	0	4	2	2	4	0.4	0	4	2	4	2
	85	1	5	5.83486	2	2	2	3	0	1	3	2	4	0.2	0	2	2	4	2
	86	1	8	5.23132	4	2	2	3	0	1	2	2	4	0.25	0	1	2	4	2
	87	2	7	5.40568	1	2	3	3	0	1	2	2	3	1	0	3	2	2	2
	88	2	10	4.82585	2	1	2	2	0	2	2	2	4	0	0	4	2	2	2
	89	2	3	6.34568	2	2	2	2	0	2	2	2	4	0	0	2	2	2	2
	90	2	2	6.28115	2	1	2	2	0	1	2	2	4	0	0	3	2	2	2
	91	2	6	5.18253	4	1	2	3	1	4	2	3	4	0.4	0	3	2	2	2
	92	2	2	6.84076	4	1	2	4	1	2	2	2	3	0.5	0	2	2	2	1
	93	2	5	5.79564	4	1	2	3	1	2	2	2	5	0	0	1	2	2	2
	94	2	15	4.82585	2	1	2	2	1	2	2	3	4	0.25	0	2	2	2	1
	95	2	7	5.02838	4	1	2	3	1	1	2	2	3	0	0	1	2	2	2
	96	2	6	5.74215	1	1	2	3	1	1	3	2	5	0.333333	0	4	2	2	2
	97	2	3	5.69336	4	1	2	4	0	1	2	3	4	0	0	1	2	2	3
	98	2	15	4.34035	3	2	2	4	0	1	3	3	4	0.4	0	3	2	2	3
	99	2	7	5.83931	1	1	3	3	0	2	2	2	5	0.333333	0	3	2	2	2
	100	2	12	4.44683	5	1	2	4	1	2	2	3	5	0.5	0	4	2	2	3
	101	2	5	5.36485	2	1	2	3	1	4	2	2	4	0	0	2	2	2	2
	102	2	5	5.588	5	1	2	2	1	4	2	2	4	0	0	1	2	2	3
	103	2	4	5.81114	5	2	2	3	0	2	2	3	3	0	0	3	2	2	3
	104	2	4	6.11863	3	1	2	4	0	1	2	3	2	0	0	2	2	2	3
	105	2	5	5.99346	1	2	2	3	1	2	3	2	4	0.2	0	2	2	2	3
	106	2	6	5.47021	4	1	2	3	0	2	3	2	4	0	0	2	2	2	3
	107	2	4	6.28115	4	2	2	4	0	2	3	2	4	0	0	2	2	2	3
	108	2	8	7.19743	2	1	3	3	1	1	4	1	4	0.333333	1	4	2	4	4
	109	2	2	6.41468	4	1	4	3	0	1	1	1	4	0	1	3	2	4	1
	110	2	8	4.67171	2	1	4	3	0	2	1	1	5	0.2	1	5	2	4	1
	111	2	7	7.10783	2	1	2	3	0	2	2	1	5	0	1	2	2	4	4
	112	2	6	6.28115	2	2	4	3	0	2	2	2	3	0.5	0	3	2	4	2
	113	2	11.5	5.44824	1	1	4	3	0	4	2	2	5	0.5	0	2	2	3	1
	114	2	7	7.10783	3	1	2	3	0	1	2	1	4	0.4	1	3	2	4	4
	115	2	7	5.94467	5	1	4	4	1	2	2	1	4	0.2	1	3	2	4	1
	116	2	4	5.94467	3	1	4	1	0	4	3	2	4	0	1	4	2	4	1
	117	2	4.5	7.48512	2	1	4	3	1	4	2	1	4	0	1	2	2	4	1
	118	2	10	5.00818	5	2	2	4	0	1	2	2	5	0.5	0	3	2	4	2
	119	2	4	5.79564	2	2	2	2	1	2	2	2	3	0	0	2	2	4	2
	120	2	10	5.14171	1	2	2	2	1	2	3	2	4	0.333333	0	3	2	4	2
	121	2	4	5.92447	1	2	2	4	1	1	2	2	4	0	0	4	2	4	2
	122	2	14	6.63782	2	1	3	4	0	2	4	1	4	0.090909	1	2	2	4	4
	123	2	8	5.02838	2	1	4	3	0	1	1	1	4	0	1	3	2	4	1
	124	2	5	5.14171	1	1	4	3	1	2	1	1	4	0.2	1	2	2	4	1
	125	2	17	6.22052	1	1	2	4	0	1	2	1	5	0.25	1	3	2	4	4
	126	2	6	4.18557	3	1	4	3	1	2	5	2	5	0	1	1	2	3	2
	127	2	4	6.50429	4	1	3	3	1	1	2	2	3	0	1	2	3	3	2
	128	2	6	6.09882	2	1	4	4	0	1	2	2	3	0	1	1	2	1	1
	129	2	8	5.81114	1	1	4	3	1	4	3	2	4	0.2	1	4	1	3	1
	130	2	4	6.28115	2	1	4	3	0	4	2	2	4	0	1	4	2	4	1
	131	2	5	6.058	2	1	4	2	0	3	2	2	5	0	1	1	2	4	1
	132	2	14	5.02838	1	1	4	3	1	2	2	1	4	0.25	1	1	2	4	1
	133	2	5	6.28115	1	2	4	4	1	2	3	2	4	0.333333	1	3	2	3	2
	134	2	10	5.588	5	1	2	4	1	2	2	2	3	0	1	1	2	4	1
	135	2	4	6.28115	4	1	3	4	1	1	2	2	4	0.333333	1	4	2	4	1
	136	2	4	6.28115	1	2	3	3	0	2	4	2	5	0.5	1	2	2	2	1
	137	2	4	6.50429	3	2	4	4	0	2	3	2	4	0.5	1	3	2	2	2
	138	2	4	6.28115	2	1	4	3	0	4	4	2	3	0	1	4	2	2	1
	139	2	3	6.56883	5	1	4	3	1	5	2	2	4	0.415	1	3	2	4	1
	140	2	9	5.87568	5	1	4	3	0	1	2	3	5	0.285714	1	3	2	3	1
	141	2	4	4.85403	4	1	2	3	1	4	4	3	3	0	1	2	2	4	3
	142	2	6	4.11209	5	1	4	3	1	4	2	3	5	0.333333	1	3	2	4	1
	143	2	4	4.33524	3	1	3	3	0	4	3	3	4	0.333333	1	2	1	4	1
	144	2	9	3.92977	1	5	3	4	0	1	2	2	5	0.333333	0	3	2	1	1
	145	2	10	3.64209	1	5	3	3	1	4	2	2	3	0.285714	0	2	2	1	2
	146	2	3	5.72153	5	5	4	3	0	1	2	2	4	0	0	2	2	1	1
	147	2	12	3.45976	2	5	4	2	1	4	3	2	4	0.2	0	3	2	1	1
	148	2	7	4.11209	1	5	4	2	1	1	2	2	4	0.4	0	3	2	1	1
	149	2	4.5	4.21745	3	5	4	4	1	2	2	2	4	0	0	3	2	1	1
	150	2	10	3.41894	1	5	4	4	0	1	2	2	5	0.285714	0	3	2	1	1
	151	3	8	3.64209	3	5	4	3	0	4	2	2	4	0.8	0	4	2	1	3
	152	3	6	3.92977	1	5	4	4	0	1	1	2	2	0.5	0	4	2	1	4
	153	3	20	4.67171	3	1	4	3	0	2	1	3	1	0.222222	0	4	1	4	2
	154	3	10	5.47021	3	1	4	4	1	2	1	3	4	0.333333	0	4	1	4	4
	155	3	7.5	5.65253	4	1	4	3	0	1	1	3	1	0.4	0	1	1	4	4
	156	3	2	6.97429	2	1	5	3	1	2	2	3	5	0.333333	0	5	1	4	4
	157	3	20	4.77707	3	1	5	4	1	1	2	3	4	1	0	4	2	4	4
	158	3	10	5.588	5	1	5	3	1	5	1	2	4	0.333333	0	4	1	4	4
	159	3	4	6.28115	2	1	4	3	0	4	1	3	5	0	0	5	1	4	4
	160	3	8	5.49269	4	1	4	3	0	4	2	3	2	1	0	3	1	4	4
	161	3	6	5.78037	2	1	4	4	0	1	2	2	2	0	0	3	2	4	3
	162	3	9	5.3749	2	1	4	4	1	1	1	1	2	0.25	0	2	2	4	2
	163	3	3	6.67419	3	1	5	2	1	3	1	3	2	1	0	4	1	4	4
	164	3	2.5	6.75115	1	1	5	3	0	5	2	2	5	0.5	0	5	1	4	4
	165	3	8	5.588	4	1	4	4	1	2	2	3	1	0.4	0	2	2	4	4
	166	3	5	6.058	1	1	5	2	1	2	3	3	3	1	0	3	2	4	5
	167	3	10	5.36485	2	1	4	3	0	2	2	2	1	0.285714	0	5	2	4	4
	168	3	4.5	6.16336	4	1	4	2	1	2	1	3	5	0.666667	0	5	2	4	3
	169	3	9	5.3749	1	1	4	1	1	1	1	3	4	1	0	4	2	4	4
	170	3	12	3.23662	3	5	4	2	0	2	2	2	3	1	0	3	2	1	1
	171	3	5	4.11209	2	5	4	2	0	5	2	2	2	0.666667	0	3	2	1	1
	172	3	10	3.41894	5	5	4	4	1	2	2	2	1	0.4	0	4	2	1	3
	173	3	6	3.92977	1	5	4	4	0	1	1	2	3	0.285714	0	3	2	1	4
	174	3	8	5.588	4	1	4	3	0	5	1	3	1	0.5	0	2	1	4	2
	175	3	5	6.16336	4	1	4	4	0	1	1	3	3	0.25	0	4	1	4	4
	176	3	2	6.97429	2	1	4	2	0	2	1	3	2	0.2	0	3	1	4	4
	177	3	6	5.87568	2	1	5	3	0	4	2	3	1	1	0	3	1	4	4
	178	3	5	6.16336	4	1	5	3	0	2	2	3	3	1	0	4	2	4	4
	179	3	6	6.09882	1	1	5	3	1	1	1	2	1	1	0	4	1	4	4
	180	3	15	4.95939	1	1	4	4	1	2	1	3	2	0.142857	0	5	1	4	4
	181	3	5	5.96269	4	1	4	3	1	4	2	3	5	1	0	5	1	4	4
	182	3	5	5.96269	4	1	4	3	1	2	2	2	3	1	0	3	2	4	3
	183	3	7	5.62622	1	1	4	3	0	2	1	1	4	0.2	0	2	2	4	2
	184	3	4	6.38651	1	1	5	3	1	1	1	3	5	0.25	0	2	1	4	4
	185	3	8	5.588	1	1	5	3	1	4	2	2	3	0	0	1	1	4	4
	186	3	5	6.058	4	1	4	2	0	2	2	3	2	0.5	0	3	2	4	4
	187	3	10	5.36485	2	1	5	3	1	1	3	3	4	0.333333	0	4	2	4	5
	188	3	3	6.56883	5	1	4	3	1	3	2	2	1	0.5	0	5	2	4	4
	189	3	4	6.28115	3	1	4	4	0	2	1	3	4	0.333333	0	4	2	4	3
	190	3	6	5.78037	1	1	4	3	0	1	1	3	3	0.5	0	3	2	4	4
	191	3	9	5.47021	5	2	4	3	1	1	4	2	4	0	0	3	2	3	4
	192	3	9	5.47021	2	5	3	3	0	1	4	2	1	0.6	0	3	2	3	2
	193	3	4	6.28115	2	5	2	4	0	2	2	2	5	0	0	3	2	3	2
	194	3	15	4.95939	2	2	4	3	0	2	4	2	3	0.5	0	1	2	3	4
	195	3	8	5.588	5	2	4	3	1	2	4	2	3	0.5	0	3	2	3	1
	196	3	10	5.18253	2	1	4	3	1	1	3	2	4	0	0	4	2	3	4
	197	3	8	5.40568	1	3	4	2	0	2	3	2	1	0.5	0	5	2	3	4
	198	3	12	5.18253	4	4	4	3	0	2	3	2	3	1	0	4	2	3	2
	199	3	12	5.18253	2	1	5	2	1	4	4	2	1	0.333333	0	2	2	3	1
	200	3	3	6.47352	1	1	4	3	0	4	3	2	4	0.5	0	4	2	4	5
	201	3	10	5.72153	1	1	5	3	1	1	2	2	4	1	0	4	2	4	5
	202	3	8	5.588	1	1	4	3	0	2	2	2	1	0.333333	0	1	2	4	5
	203	3	9	5.47021	1	4	4	3	0	2	4	2	1	0.6	0	3	2	4	5
	204	3	8	5.69336	2	1	5	4	0	4	4	2	1	0.5	0	2	3	4	5
	205	3	2.5	6.75115	2	2	4	1	0	5	4	2	1	0.4	0	3	2	3	1
	206	3	6	5.69336	1	1	4	4	0	2	3	2	1	0.4	0	2	2	3	4
	207	3	6	5.69336	2	3	4	3	0	2	3	2	2	1	0	3	2	3	4
	208	3	10	5.36485	1	4	4	3	1	4	3	2	4	1	0	4	2	3	2
	209	3	14	5.02838	2	1	4	3	0	5	2	2	3	1	0	5	2	4	5
	210	3	6	5.87568	2	1	4	2	0	4	2	2	1	0	0	4	2	4	5
	211	3	6	5.87568	4	2	4	4	1	2	4	2	3	0.25	0	1	2	3	4
	212	3	8	5.588	1	2	4	3	0	5	4	2	3	0.285714	0	1	2	3	1
	213	3	3	6.38651	2	1	4	3	1	1	3	2	2	1	0	5	2	3	4
	214	3	6	5.69336	2	3	4	3	0	1	3	2	2	0.5	0	4	2	3	4
	215	3	6	5.87568	2	4	4	4	1	1	3	2	2	0.2	0	3	2	3	2
	216	3	6	5.69336	3	1	4	3	0	1	3	2	2	0.5	0	4	2	3	4
	217	3	12	5.00021	1	3	4	3	1	1	3	2	2	0.666667	0	5	2	3	4
	218	3	5	6.058	3	1	4	3	0	1	2	2	2	0.285714	0	5	2	4	2
	219	3	12	5.18253	2	1	4	2	0	3	2	2	3	0	0	4	2	4	3
	220	3	4	6.18583	3	1	4	3	1	5	2	2	5	0.666667	0	5	2	4	4
	221	3	3.5	6.31937	1	1	4	3	1	1	2	2	2	0.25	0	3	2	4	2
	222	3	5	5.96269	2	1	4	4	0	1	2	2	3	0.25	0	4	3	4	2
	223	3	3	6.56883	2	1	4	3	1	1	2	2	2	1	0	4	2	4	3
	224	3	7	5.53921	2	1	4	2	0	4	2	2	4	1	0	2	2	4	4
	225	3	6	5.78037	1	1	4	4	0	1	2	2	4	0.333333	0	4	2	4	3
	226	3	6	8.17827	3	1	4	3	0	2	2	2	1	0.4	0	2	2	4	4
	227	3	7	5.62622	4	2	4	2	1	4	2	2	3	1	0	4	2	4	2
	228	3	3	6.47352	1	1	4	3	1	1	2	2	1	0	0	5	2	4	4
	229	3	5	5.96269	2	1	4	3	1	4	2	2	4	0.333333	0	3	2	4	4
	230	3	5	6.058	3	1	4	3	0	2	2	2	4	0.4	0	3	2	4	2
	231	3	10	4.44856	2	1	4	2	0	2	4	2	1	0.666667	1	1	3	1	1
	232	3	8	5.52346	2	1	4	3	1	1	2	1	5	1	1	3	1	1	5
	233	3	7	4.22988	2	1	4	3	1	4	3	2	4	1	1	4	3	1	4
	234	3	13	3.89852	3	5	2	3	0	4	2	2	4	1	1	1	2	1	5
	235	3	8	4.82585	1	5	3	2	0	4	2	3	4	0.333333	1	4	1	3	5
	236	3	10	4.46918	4	1	3	3	1	2	1	2	5	0.333333	1	2	3	1	1
	237	3	7	5.2107	2	5	2	2	0	3	4	3	1	0.415	1	2	1	3	3
	238	3	5	4.26624	2	4	2	3	1	4	4	3	5	1	1	5	1	3	5
	239	3	10	3.75542	4	5	3	4	1	4	4	3	1	0.333333	1	1	1	3	5
	240	3	10	4.95939	2	4	4	3	1	1	4	3	4	0.25	1	2	1	1	4
	241	3	7	4.67171	3	4	2	3	0	2	2	3	3	0.25	1	2	1	1	4
	242	3	5	6.13496	1	1	4	3	0	1	3	2	1	1	1	3	3	4	2
	243	3	5	4.26624	1	1	4	3	1	5	3	2	1	0.333333	1	4	3	4	2
	244	3	11	4.69418	2	1	4	3	0	2	2	2	1	0.4	1	5	2	4	1
	245	3	2	5.30031	5	1	4	2	1	4	4	2	4	1	1	4	3	4	4
	246	3	2	6.10679	1	1	4	4	1	4	2	2	4	1	1	4	2	4	1
	247	3	10	4.67171	1	1	4	3	1	4	3	2	1	0.4	1	5	3	4	1
	248	3	13	3.7162	2	1	4	4	1	1	2	2	1	0.4	1	5	2	4	1
	249	3	12	2.1868	4	1	4	2	1	2	1	3	2	0.666667	1	5	3	2	2
	250	3	20	3.69088	1	1	4	4	1	2	2	2	4	1	1	4	3	2	1
	251	3	14	3.13126	4	1	4	4	0	1	3	1	5	0.333333	1	5	3	2	2
	252	3	7	3.64209	3	1	4	3	1	4	2	2	4	0.285714	1	1	2	4	1
	253	3	6	4.67171	3	1	4	3	0	2	2	2	5	0.4	1	4	3	2	2
	254	3	12	2.94894	3	1	4	3	1	2	2	2	1	0.25	1	4	3	2	2
	255	3	16	2.99773	2	1	4	3	1	2	2	2	4	0.571429	1	2	3	4	1
	256	3	8	4.67171	2	1	4	3	1	2	4	2	4	0.25	1	4	3	1	1
	257	3	4	6.21661	1	1	4	3	0	2	2	1	4	0.333333	1	4	1	1	5
	258	3	4	4.78949	2	1	4	2	0	4	3	2	5	0	1	5	3	1	4
	259	3	8	3.86523	1	1	4	4	1	4	2	2	1	1	1	3	3	3	4
	260	3	6	5.65253	2	1	4	4	0	2	4	2	4	1	1	3	3	1	1
	261	3	10	4.48939	2	4	4	4	1	1	2	2	5	0.333333	1	1	2	1	5
	262	3	5	5.77032	4	1	2	3	1	4	4	2	3	1	1	4	3	1	1
	263	3	2	6.40898	3	1	4	2	0	2	2	2	4	1	1	4	3	1	4
	264	3	11.5	3.8388	3	1	4	4	1	1	2	1	2	0.666667	1	3	2	1	1
	265	3	3	5.87568	3	1	4	4	1	1	2	2	2	1	1	5	2	1	4
	266	3	5	5.65253	4	1	4	2	1	4	2	2	1	1	1	2	2	1	3
	267	3	15	3.16763	3	1	4	4	0	1	4	1	3	1	1	2	3	1	2
	268	3	7	5.53921	4	1	3	3	1	1	2	1	4	1	1	4	3	1	1
	269	3	5	4.67171	3	1	4	4	0	2	2	1	2	0.333333	1	1	2	1	1
	270	3	3	5.87568	1	1	4	4	1	2	2	1	2	1	1	4	2	1	4
	271	3	8	4.2017	4	1	4	3	0	2	4	1	4	0.333333	1	4	2	1	5
	272	3	10	3.75542	3	1	4	4	0	1	4	2	5	0.5	1	5	3	1	4
	273	3	12	4.26624	4	1	5	3	1	4	2	1	1	0.75	1	5	3	3	1
	274	3	8	4.55838	3	1	3	4	1	2	2	1	1	1	1	5	3	1	1
	275	3	8	4.89485	3	1	4	2	1	5	2	1	1	0.333333	1	3	3	3	1
	276	3	8	4.48939	1	1	4	3	1	2	4	1	3	1	1	5	3	3	1
	277	3	15	4.42039	1	1	4	3	1	2	2	1	4	0.333333	1	4	3	3	1
	278	3	8	4.48939	4	2	3	3	1	4	4	1	1	0.333333	1	3	3	1	1
	279	3	7	4.40423	2	1	4	3	1	4	4	2	3	0.25	1	2	2	1	5
	280	3	10	3.46773	4	1	4	4	1	2	4	1	2	1	1	5	2	1	4
	281	3	6	4.2017	2	1	4	3	1	4	2	1	1	0.285714	1	1	3	3	1
	282	3	5	3.75542	5	1	4	3	1	4	2	1	3	0.4	1	4	3	3	1
	283	3	8	4.38403	3	5	2	3	0	2	2	2	1	0.5	1	2	2	1	5
	284	4	4	5.51901	2	5	3	3	1	1	2	3	1	1	1	5	1	3	5
	285	4	8	4.69233	3	5	3	2	1	4	2	3	3	1	1	5	1	3	5
	286	4	5	4.38403	5	1	4	3	0	3	4	2	2	0.333333	1	4	3	4	4
	287	4	13	4.23499	2	1	4	3	1	1	2	2	2	0.333333	1	5	2	4	1
	288	4	3	5.87568	1	1	4	2	0	4	3	2	5	0.5	1	5	3	4	1
	289	4	12	4.61722	1	1	4	2	1	4	2	2	1	0.5	1	5	3	1	4
	290	4	8	4.2017	1	1	4	3	0	4	2	1	4	0.333333	1	5	2	1	1
	291	4	4	5.18253	1	1	4	3	0	2	4	1	5	0.5	1	4	3	3	1
	292	4	4	4.48939	3	4	2	4	0	4	4	3	4	0.666667	1	4	1	3	5
	293	4	7.5	4.0431	2	5	3	4	1	1	4	3	2	0.333333	1	4	1	3	5
	294	4	4	5.87568	2	4	4	3	0	1	4	3	4	0.333333	1	4	1	1	4
	295	4	3	5.65253	2	1	5	3	0	2	2	1	2	1	1	1	3	3	1
	296	4	6	4.84606	2	1	3	3	0	2	2	1	1	0.083333	1	5	3	1	1
	297	4	12	4.48939	1	1	4	3	0	4	2	1	4	0.2	1	1	3	3	1
	298	4	5	4.95939	2	1	4	3	0	4	4	1	5	0.333333	1	2	3	3	1
	299	4	8	4.38403	2	5	2	4	0	1	2	2	3	0.333333	1	4	2	1	5
	300	4	8	4.82074	2	1	3	2	1	4	2	1	4	0.142857	1	4	3	1	1
	301	4	7	4.58655	2	1	3	3	0	1	1	1	2	0.166667	1	4	3	1	1
	302	4	5	4.98756	3	1	3	2	0	4	3	2	4	0.25	1	2	3	1	1
	303	4	4	5.14616	2	1	4	4	0	1	2	2	1	0.285714	1	1	3	1	1
	304	4	5	4.11209	2	1	4	4	1	1	2	1	5	0.2	1	4	3	1	1
	305	4	6	4.6519	1	1	5	3	1	2	4	2	4	0.25	1	4	3	2	4
	306	4	7.5	4.61108	2	1	4	3	1	1	4	2	2	0.333333	1	4	3	2	1
	307	4	5	4.61764	3	1	4	2	1	3	4	2	4	0.2	1	4	3	2	1
	308	4	8	4.48939	5	1	5	4	1	2	2	2	4	0.25	1	3	2	2	1
	309	4	6	4.77707	1	1	4	3	0	1	5	2	4	0.25	1	4	3	2	1
	310	4	6	4.58947	2	1	4	3	0	2	5	2	5	0.333333	1	3	2	2	1
	311	4	5	5.25363	4	1	4	2	1	4	4	2	2	0.5	1	5	3	2	1
	312	4	6	4.77707	1	1	5	4	1	1	5	2	2	0.333333	1	3	3	2	1
	313	4	7	4.67171	2	1	4	3	1	1	4	2	2	0.142857	1	2	2	2	1
	314	4	5	5.85548	1	1	4	3	1	2	4	1	4	0.2	1	2	3	2	3
	315	4	7	5.36485	2	1	4	3	1	4	2	2	3	0.5	1	4	3	3	1
	316	4	10	3.75542	2	1	4	4	1	4	5	2	1	0.2	1	4	3	3	1
	317	4	6	4.67171	1	1	4	3	1	1	4	1	2	0.5	1	2	3	3	1
	318	4	8	2.25579	2	1	4	4	0	1	2	2	4	0.333333	1	5	3	3	2
	319	4	3	5.18253	1	1	4	4	1	2	1	3	2	0.333333	1	2	3	3	1
	320	4	5	4.11209	5	1	4	4	1	2	4	3	4	0.166667	1	4	3	3	1
	321	4	8	4.67171	2	1	4	3	1	2	2	2	3	1	1	5	2	1	1
	322	4	8	4.33524	2	2	4	3	1	1	2	2	3	0.333333	1	4	1	1	1
	323	4	40	3.28541	4	1	4	3	1	4	2	2	1	0.4	1	5	2	1	1
	324	4	6	5.04277	5	1	1	2	0	4	2	2	3	0.333333	1	3	2	2	1
	325	4	7	4.11209	2	1	4	1	0	4	2	2	1	0.333333	1	2	2	1	1
	326	4	8	3.84503	2	1	4	3	0	4	2	2	4	0.25	1	4	2	1	1
	327	4	6	4.04755	5	3	4	4	0	1	1	2	3	0.166667	1	3	1	1	2
	328	4	7	3.28541	5	1	5	3	0	2	2	2	1	0.2	1	4	2	1	1
	329	4	5	4.67171	2	1	3	3	0	1	3	2	1	0.285714	0	5	2	1	2
	330	4	6	3.13126	4	1	4	4	0	2	4	2	2	0.4	1	5	1	4	1
	331	4	7	3.77562	1	1	4	4	0	1	1	3	1	0.4	1	5	2	1	1
	332	4	12	3.79624	5	1	4	3	0	2	2	2	4	0.2	1	1	2	1	1
	333	4	5	4.10372	4	1	4	3	1	4	3	2	2	0.2	1	4	2	1	1
	334	4	4	5.23132	2	1	5	4	1	1	3	2	4	0.25	1	3	2	1	1
	335	4	7	4.15291	4	1	4	3	1	2	3	2	4	0.4	1	3	2	1	1
	336	4	2.5	4.95939	3	1	4	3	0	1	3	2	2	0.666667	1	4	2	1	1
	337	4	4	5.588	2	1	4	3	0	1	3	2	4	0.333333	1	4	2	1	1
	338	4	1.6	4.89485	1	1	4	3	0	2	3	2	2	0.4	1	1	2	1	2
	339	4	3	5.31606	1	1	4	3	1	4	3	2	4	0.4	1	3	2	1	1
	340	4	9	4.17923	2	2	4	3	1	2	3	2	4	0.5	1	3	2	1	1
	341	4	8	3.69088	2	2	4	3	1	4	4	2	1	0.222222	1	2	2	1	1
	342	4	4	4.42485	2	2	4	3	0	4	3	2	2	0.111111	1	3	2	1	1
	343	4	10	3.8732	2	1	4	3	0	1	3	2	1	0.5	1	1	2	1	2
	344	4	7	3.92977	4	2	4	3	1	1	4	2	4	0.4	1	5	2	1	1
	345	4	2.5	5.54717	2	1	4	1	0	3	3	2	2	0.666667	1	4	1	1	2
	346	4	2	4.89485	5	2	4	4	1	2	3	2	2	0.166667	1	4	2	1	2
	347	4	1	6.46347	3	1	3	3	1	5	3	2	2	0.333333	1	2	1	1	2
	348	4	3	3.82441	5	2	3	3	1	2	4	2	4	0.5	1	4	2	1	1
	349	4	5	4.29441	2	1	4	2	0	4	3	2	4	0.25	1	2	1	1	1
	350	4	4.5	4.67171	3	2	4	3	1	1	4	2	2	0.333333	1	2	2	1	1
	351	4	6	4.78949	2	1	4	3	0	2	4	3	4	0.5	1	3	1	1	2
	352	4	8	4.48939	2	1	4	4	1	4	2	2	4	0.415	1	5	2	1	2
	353	4	3	5.53921	1	2	4	4	0	2	4	2	4	0.285714	1	5	1	1	1
	354	4	3	5.47021	4	2	3	3	1	2	3	2	2	0.285714	1	4	2	1	1
	355	4	4.5	4.01493	3	2	4	3	1	1	3	2	2	0.333333	1	2	1	1	1
	356	4	7	3.71108	1	1	3	3	1	2	2	2	2	0.2	1	4	2	1	2
	357	4	4	4.78949	1	1	4	4	1	2	3	2	1	0.5	1	4	2	1	1
	358	4	4	4.50181	4	2	3	3	0	4	2	2	4	0.666667	1	3	1	1	1
	359	4	5	3.81604	5	1	4	4	1	2	4	2	4	0.25	1	2	2	1	1
	360	4	4	4.89485	2	1	4	3	1	4	2	2	4	0.285714	1	5	1	1	2
	361	4	8	4.0586	2	1	4	1	1	1	3	2	3	1	1	5	2	1	1
	362	4	5	3.81604	5	2	3	3	1	2	3	2	2	0.285714	1	4	2	1	1
	363	4	6	4.75175	3	2	3	4	0	1	3	2	4	0.222222	1	3	1	1	1
	364	4	5	4.95939	2	1	4	3	1	2	3	2	4	0.2	1	2	2	1	1
	365	4	12	3.43956	1	1	4	3	0	2	4	2	4	0.4	1	1	1	1	1
	366	4	5	4.93407	2	2	4	3	1	1	3	2	2	0.333333	1	2	2	1	1
	367	4	7	3.77562	2	5	4	2	1	5	1	1	3	0.5	1	4	2	1	1
	368	4	6	3.92977	1	1	4	3	0	2	2	1	5	0.2	0	5	3	2	1
	369	4	8	3.64209	4	1	2	2	1	4	1	2	4	0.166667	1	3	3	2	1
	370	4	2	5.02838	2	1	5	3	1	2	1	2	4	0.25	1	5	2	2	1
	371	4	6	3.92977	3	1	5	2	0	4	1	2	4	0.222222	1	2	3	2	1
	372	4	6	3.92977	4	1	4	2	1	4	2	1	1	0.333333	1	5	2	1	1
	373	4	3	4.62291	3	1	5	3	1	4	2	2	2	0.166667	1	2	3	1	1
	374	4	2	5.02838	2	1	5	4	1	2	2	2	2	0.166667	1	4	2	1	1
	375	4	3.5	4.46877	5	1	2	4	0	2	1	2	4	0.25	1	2	3	1	1
	376	4	5	4.11209	1	1	4	2	1	2	2	2	2	0.333333	1	2	2	1	1
	377	4	4	4.33524	1	1	4	3	1	2	1	1	4	0.25	1	3	3	1	1
	378	4	1.5	5.31606	1	1	3	3	1	4	5	2	4	0.333333	1	4	3	1	1
	379	4	1.5	5.31606	1	1	3	3	1	2	2	2	2	0.333333	1	3	3	1	1
	380	4	6	3.92977	2	1	5	3	0	2	1	1	3	0.166667	1	3	3	2	1
	381	4	3	4.62291	1	1	4	3	0	4	2	1	2	0.285714	1	1	1	1	2
	382	4	6	4.77707	4	1	4	3	1	2	3	1	5	0.4	1	1	3	2	1
	383	4	6	4.54068	2	1	3	4	0	4	4	1	2	0.166667	1	4	3	1	1
	384	4	7	4.62291	1	2	4	1	1	4	2	1	4	0.2	1	4	3	2	2
	385	4	10	4.02985	4	2	4	3	1	2	2	1	1	0.222222	1	5	3	2	2
	386	4	7	4.04755	3	1	4	3	0	2	2	2	1	0.666667	1	2	3	1	1
	387	4	2	5.77032	2	1	4	3	1	2	2	2	3	0.2	1	4	2	1	1
	388	4	8	5.11799	2	1	4	3	1	2	3	2	2	0.333333	1	2	3	1	1
	389	4	5	4.89485	2	1	5	3	0	4	2	3	5	0.333333	1	2	3	3	1
	390	4	6	3.39077	4	1	4	4	1	2	4	2	2	0.415	1	5	3	3	1
	391	4	6	5.87568	5	1	4	3	1	3	2	2	1	0.333333	1	3	2	1	1
	392	4	5	6.03602	2	1	5	4	1	4	3	2	2	0.2	1	4	3	1	1
	393	4	7	3.41894	2	1	5	3	1	1	4	2	5	0.2	1	4	3	3	2
	394	5	10	3.15188	2	1	4	3	0	2	4	2	4	1	1	3	3	3	1
	395	5	10	3.28541	2	1	5	4	0	2	4	2	4	0.5	1	3	3	3	1
	396	5	10	4.60717	1	1	4	4	1	2	4	2	3	0.4	1	3	3	3	1
	397	5	11	2.7201	5	1	4	3	0	2	4	3	4	0.285714	1	4	3	3	1
	398	5	13	2.55305	2	1	3	2	1	1	3	3	4	0.5	1	1	3	3	3
	399	5	2	4.38403	1	3	3	3	0	1	3	3	4	0.666667	1	4	3	3	3
	400	5	13	3.42851	1	1	4	4	1	1	2	2	3	0.25	1	2	3	1	1
	401	5	5	4.85403	5	1	4	1	1	4	2	2	4	0.4	1	3	2	1	1
	402	5	10	4.89485	4	1	4	3	0	1	3	2	2	0.285714	1	3	3	1	1
	403	5	1.5	6.09882	5	1	5	3	1	1	2	3	4	0	1	3	3	3	1
	404	5	12	2.69762	3	1	4	3	1	2	4	2	3	1	1	3	3	3	1
	405	5	9	5.47021	1	1	4	3	1	2	2	2	1	0.6	1	3	2	1	1
	406	5	6	5.8537	1	1	5	3	1	4	3	2	4	1	1	1	3	1	1
	407	5	2	4.67171	4	1	5	4	1	2	4	2	4	0.142857	1	3	3	3	2
	408	5	6	3.66271	2	1	4	2	1	5	4	2	3	0.2	1	3	3	3	1
	409	5	9	3.39077	1	1	5	2	0	1	4	2	4	0.285714	1	2	3	3	1
	410	5	4	5.52346	2	1	4	3	0	1	4	2	5	0.142857	1	5	3	3	1
	411	5	5	3.50856	1	1	4	3	1	2	4	3	2	0.142857	1	3	3	3	1
	412	5	10	3.75542	4	1	3	3	0	4	3	3	1	0.25	0	5	3	2	1
	413	5	10	3.41894	2	1	3	3	0	2	3	3	4	0.5	0	3	3	2	1
	414	5	8	4.48939	5	1	2	3	1	1	2	3	2	0.333333	0	4	2	1	3
	415	5	4	4.67171	2	1	4	2	0	5	3	3	4	0.142857	0	3	2	1	1
	416	5	7	4.33524	5	1	4	4	1	2	3	2	2	0.333333	0	4	2	1	1
	417	5	6	4.26624	1	1	4	2	0	4	3	3	1	0	0	3	2	1	1
	418	5	4	4.67171	2	1	3	3	1	2	4	2	2	0.666667	0	4	2	1	1
	419	5	9	3.67846	2	1	4	3	0	4	3	3	5	0.333333	0	3	2	1	1
	420	5	2	5.18253	2	1	4	2	1	4	4	2	2	0.25	0	5	2	1	1
	421	5	1	5.72153	2	1	4	3	1	4	4	3	2	0.4	0	3	2	1	1
	422	5	5	4.11209	2	1	2	3	1	1	5	3	4	0	0	3	2	2	1
	423	5	8	3.64209	2	1	3	4	0	4	1	2	5	0.333333	1	3	3	1	1
	424	5	8	3.64209	1	1	3	3	0	1	5	2	5	1	0	3	3	2	1
	425	5	5	4.11209	3	1	4	3	1	1	5	3	3	0.8	0	2	2	1	1
	426	5	10	3.41894	3	1	5	4	1	1	5	2	5	0.222222	0	3	3	1	1
	427	5	4	4.33524	3	1	4	4	0	4	5	2	5	1	0	2	2	1	1
	428	5	10	3.41894	2	1	4	1	1	3	3	3	3	0.5	0	3	2	1	1
	429	5	21	2.67701	2	1	5	4	1	1	5	2	5	0.333333	0	1	2	1	1
	430	5	11	3.32363	2	1	1	4	1	2	3	3	3	0.4	1	3	2	1	1
	431	5	16	3.50856	3	1	3	4	1	4	1	2	4	0.4	1	3	2	1	1
	432	5	8	4.48939	3	1	2	4	1	4	4	3	5	0.333333	1	3	2	1	1
	433	5	5	5.36485	3	1	3	2	1	2	1	3	4	0.666667	0	4	2	1	1
	434	5	8	4.2017	4	1	2	2	1	4	4	3	3	0.4	0	4	2	1	1
	435	5	2	5.588	2	1	3	2	0	4	2	2	4	0.25	1	3	2	1	1
	436	5	2	5.02838	5	5	4	3	1	1	3	2	4	0	1	3	2	1	3
	437	5	15	3.01348	2	1	1	4	1	1	4	3	4	0.222222	1	3	2	1	1
	438	5	5	2.50266	2	1	4	1	1	3	5	2	5	0.5	1	1	2	2	1
	439	5	6	3.92977	2	1	4	3	1	4	5	2	5	0.25	1	3	3	2	1
	440	5	5	3.1958	2	1	4	1	0	1	5	2	3	0.333333	1	2	2	2	1
	441	5	20	2.7258	4	1	2	4	0	2	4	2	4	0.333333	1	4	2	2	1
	442	5	5	3.75542	1	1	5	3	1	1	4	2	1	0.4	1	3	3	2	1
	443	5	8	2.7258	1	1	4	2	0	2	4	2	4	1	1	5	2	2	1
	444	5	7	2.96874	5	1	5	2	1	4	5	2	4	1	1	3	2	4	1
	445	5	3	3.70663	3	1	4	3	1	5	5	2	2	0.25	1	4	2	2	1
	446	5	9	2.87995	3	1	5	3	1	1	5	2	3	0.142857	1	3	2	2	1
	447	5	4	2.50266	2	1	4	1	1	5	5	2	5	0.4	1	3	2	2	1
	448	5	5	3.81604	2	1	5	4	0	2	4	2	4	1	1	3	2	4	1
	449	5	3.5	3.70663	3	1	4	3	1	2	5	2	2	1	1	3	2	2	1
	450	5	15	2.55144	1	1	4	4	1	1	5	2	4	1	1	1	2	2	1
	451	5	4	3.97856	1	1	3	4	0	2	4	2	2	0.75	1	2	2	2	3
	452	5	10	2.50266	2	1	4	3	1	2	4	2	5	1	1	3	2	2	1
	453	5	5	4.95939	3	1	4	4	0	1	5	2	1	0.4	1	3	2	2	1
	454	5	4	5.0408	1	1	4	4	1	1	4	2	2	0.5	1	3	3	2	1
	455	5	7	3.31358	2	1	5	3	0	5	5	2	5	0.333333	1	4	3	2	1
	456	5	7	2.85933	2	1	5	3	0	4	4	2	4	0.222222	1	3	3	2	1
	457	5	6	4.95939	2	3	2	3	0	1	3	1	2	0.4	1	3	2	2	1
	458	5	12	4.60717	2	1	3	3	0	1	4	1	3	0.4	1	3	2	2	1
	459	5	7	4.69191	2	1	4	3	0	1	2	1	2	0.666667	1	1	2	2	1
	460	5	3	7.03883	1	1	4	3	0	1	1	1	2	0.5	1	3	2	4	1
	461	5	4	6.63782	1	1	3	4	1	1	1	1	4	0	1	3	1	2	1
	462	5	10	5.2107	2	1	1	4	1	1	1	1	2	0.333333	1	3	2	2	1
	463	5	8	6.82274	3	1	4	3	0	2	1	3	5	0.666667	0	4	2	4	1
	464	5	8	5.65699	4	1	4	4	1	4	2	2	5	0.666667	1	3	2	4	1
	465	5	3	6.79197	2	1	4	3	1	1	2	3	4	0.5	0	2	2	4	1
	466	5	2	7.33097	1	1	4	4	0	1	2	2	4	0.333333	1	3	2	4	1
	467	5	8	5.81114	5	1	2	4	1	2	3	1	4	0.4	1	2	2	2	1
	468	5	5	6.72298	2	1	4	3	1	1	1	3	3	0.5	0	4	2	4	2
	469	5	2	7.6029	2	1	5	3	0	2	1	3	5	0.5	0	3	2	4	1
	470	5	7	5.94467	4	1	4	3	1	4	2	3	5	0.4	0	3	2	4	1
	471	5	15	4.71253	5	1	4	4	1	2	1	3	3	0.222222	0	1	2	4	1
	472	5	16	6.50429	5	1	4	4	1	2	1	3	4	0.428571	0	3	2	4	1
	473	5	4	5.25152	2	1	4	3	1	2	2	1	3	0	1	3	2	2	1
	474	5	8	4.55838	2	1	4	3	0	2	2	1	4	0.333333	1	2	2	2	1
	475	5	6	6.28115	4	2	4	2	0	4	2	2	4	0.5	0	3	2	4	2
	476	5	10	4.33524	1	1	3	3	0	4	2	1	2	1	1	4	2	4	1
	477	5	3	6.21215	2	2	2	4	1	1	2	2	4	0.666667	0	3	2	4	2
	478	6	5	5.23132	1	1	3	3	0	1	4	2	4	0	0	3	2	3	1
	479	6	5	6.28115	3	1	3	2	1	4	3	2	4	1	1	3	2	3	1
	480	6	1	7.89058	1	1	4	4	1	1	2	2	4	1	1	3	2	3	1
	481	6	1	7.89058	1	1	3	4	1	2	3	2	4	1	1	3	2	3	1
	482	6	2	7.44429	2	1	4	4	1	2	1	3	5	0.5	1	3	2	4	2
	483	6	7	4.95939	4	1	4	3	1	4	3	3	4	0	1	1	2	4	1
	484	6	7	3.26479	1	5	4	3	0	2	1	2	4	0.25	0	3	2	1	1
	485	6	2.8	5.6082	4	5	4	3	0	1	2	2	4	0.25	0	3	2	1	1
	486	6	2	5.36485	3	5	4	2	0	4	1	2	5	0	0	1	2	1	1
	487	6	10	2.12796	4	5	4	3	1	4	2	2	1	0.4	0	2	2	1	1
	488	6	5	3.60127	2	5	3	3	0	1	2	2	5	0.4	0	4	2	1	1
	489	6	4	4.67171	1	5	3	3	1	1	4	2	2	0.25	0	3	2	1	1
	490	6	6	3.64209	1	5	4	3	0	4	2	2	4	0.25	0	3	2	1	1
	491	6	10	4.11209	1	5	4	4	1	1	2	2	5	1	0	2	2	1	1
	492	6	4	3.41894	5	5	4	3	0	2	1	2	5	1	0	3	2	1	1
	493	6	8	2.43811	2	5	4	4	0	2	2	2	4	0.5	0	3	2	1	1
	494	6	5	3.41894	2	5	4	3	0	1	2	2	4	0.5	0	3	2	1	1
	495	6	3	4.62291	4	5	3	4	1	2	2	2	5	0.285714	0	3	2	1	1
	496	6	3	4.51756	2	5	4	2	0	4	2	2	4	0	0	3	2	1	1
	497	6	5	3.82441	1	5	4	3	0	1	2	2	4	0.4	0	3	2	1	1
	498	6	6	3.64209	2	5	4	3	1	1	2	2	4	0.333333	0	3	2	1	1
	499	6	4	3.64209	1	5	4	3	0	3	2	2	4	0.5	0	2	2	1	1
	500	6	4	4.7407	5	5	4	2	0	4	2	2	4	0.5	0	3	2	1	1
	501	6	10	2.7258	5	5	4	3	1	2	2	2	1	0.4	0	2	2	1	1
	502	6	6	4.15291	3	5	4	2	1	3	2	2	4	1	0	3	2	1	1
	503	6	7	3.77562	2	5	3	3	1	2	2	2	4	0.2	0	3	2	1	1
	504	6	6.5	3.84973	3	5	3	3	1	4	3	2	3	1	0	4	2	1	1
	505	6	5	4.16088	1	5	4	3	0	2	2	2	5	0	0	3	2	1	1
	506	6	3	4.62291	3	5	3	3	1	2	4	2	5	0	0	3	2	1	1
	507	6	5	5.49838	4	5	3	4	1	1	4	2	4	0	0	3	2	1	1
	508	6	6	3.82441	1	5	2	3	1	2	2	2	4	0.4	0	4	2	1	1
	509	6	5	5.588	2	5	3	3	0	2	3	3	4	0.5	1	3	3	1	5
	510	6	3	6.97429	4	5	4	3	0	2	4	3	4	0	1	3	1	3	5
	511	6	6	5.69336	2	1	3	3	0	2	4	1	3	1	1	3	3	3	1
	512	6	7	5.2107	1	5	2	2	0	3	4	3	4	0.25	1	3	1	3	3
	513	6	4	5.23132	1	4	2	3	1	4	2	3	4	0.5	1	2	1	1	4
	514	6	2	5.43385	4	1	3	4	1	2	5	2	3	1	1	3	2	1	1
	515	6	4	5.32849	1	1	4	3	0	1	1	1	5	0.4	1	3	3	1	1
	516	6	6	4.11209	2	1	4	3	1	2	3	1	4	0	1	1	3	1	1
	517	6	3	6.9255	4	1	1	2	1	4	5	2	5	0	1	3	3	1	1
	518	6	4	4.33524	2	1	4	3	1	2	3	2	2	0.25	1	3	3	1	1
	519	6	5	3.60127	3	1	4	4	0	1	2	1	4	0.5	1	3	3	1	1
	520	6	3	4.62291	3	1	3	3	0	1	5	2	5	0	1	3	3	1	1
	521	6	3	4.77707	2	1	4	3	1	1	3	2	4	0	1	1	3	2	1
	522	6	5	5.23969	4	1	3	2	1	4	4	2	5	0	1	1	3	2	1
	523	6	10	3.97856	1	1	5	3	1	1	4	2	5	0.25	1	3	3	2	1
	524	6	1	6.28115	4	1	5	3	0	4	4	2	4	1	1	3	3	2	1
	525	6	6	4.48939	2	1	4	2	0	4	1	2	5	0	1	1	3	3	1
	526	6	1.5	5.72153	2	1	4	4	0	1	1	2	4	0.333333	1	3	3	3	1
	527	6	5	4.51756	4	1	1	3	1	3	1	2	5	1	1	3	3	3	1
	528	6	3	4.62291	2	5	4	4	1	5	4	2	5	0.285714	0	3	2	1	1
	529	6	8	3.64209	2	5	5	4	0	1	1	2	5	0.4	0	3	2	1	1
	530	6	8	3.64209	3	5	4	2	0	3	2	2	5	0.4	0	3	2	1	1
	531	6	10	3.41894	3	5	5	3	1	4	1	2	5	0.25	0	3	2	1	1
	532	6	2	5.02838	2	5	4	3	1	4	1	2	5	0.5	0	3	2	1	4
	533	6	5	4.11209	2	5	5	3	0	4	2	2	4	0.2	0	3	2	1	1
	534	6	5	4.11209	4	5	4	2	1	3	1	2	5	0.333333	0	3	2	1	1
	535	6	6	3.92977	4	5	4	4	0	1	3	2	5	0	0	1	1	1	3
	536	6	2	5.02838	3	5	4	2	1	1	4	2	4	1	0	3	2	1	1
	537	6	10	3.41894	5	5	5	4	1	4	1	2	1	0.4	0	2	2	1	1
	538	6	4	4.33524	5	5	4	3	0	2	2	2	5	1	0	3	2	1	1
	539	6	5	4.11209	2	5	5	4	1	2	1	2	5	1	0	3	2	1	1
	540	6	3	4.62291	1	5	4	2	0	1	1	2	5	0	0	1	2	1	4
	541	6	7	3.77562	2	5	5	4	1	1	2	2	3	0.25	0	3	2	1	1
	542	6	3	4.62291	2	5	4	3	1	2	1	2	4	0	0	1	2	1	1
	543	6	6	3.92977	4	5	4	3	1	2	3	2	4	0.4	0	4	1	1	3
	544	6	4	5.588	4	1	4	3	1	1	2	2	2	0.25	1	3	3	1	1
	545	6	6	5.04277	2	1	4	3	1	4	3	2	4	0.4	1	4	3	2	1
	546	6	4	4.33524	2	1	2	4	0	1	1	1	5	0.4	1	3	2	1	1
	547	6	5	4.11209	2	1	3	4	1	4	1	2	4	0	1	3	3	1	1
	548	6	10	3.41894	5	1	3	3	1	3	4	1	1	0.4	1	2	2	2	1
	549	6	5	4.11209	1	1	3	4	1	1	4	2	5	0.333333	1	3	3	2	1
	550	6	6	3.92977	5	1	3	2	0	1	2	2	4	0.333333	1	4	3	2	1
	551	6	5	4.11209	5	1	5	3	1	2	2	1	5	0	1	3	2	2	1
	552	6	7	3.77562	1	1	3	3	1	2	2	2	4	0.2	1	3	3	1	1
	553	6	10	3.41894	2	1	5	2	1	5	1	2	4	1	1	3	3	1	1
	554	6	5	4.11209	5	1	4	3	1	2	2	2	5	0	1	3	3	1	1
	555	6	2	5.02838	2	1	4	3	1	1	2	2	4	1	1	3	3	1	1
	556	6	4.5	4.21745	2	1	5	4	1	3	1	1	4	0	1	2	3	2	1
	557	6	2	5.02838	1	1	4	3	0	1	4	1	5	0	1	1	3	2	1
	558	6	5	4.11209	2	1	5	3	0	4	1	1	4	0.5	1	3	2	2	1
	559	6	5.5	4.01678	2	1	1	3	1	2	2	2	4	0.25	1	3	3	1	1
	560	6	7	3.77562	2	1	4	2	1	4	1	1	4	0	1	1	3	2	1
	561	6	5	4.11209	1	1	3	3	0	2	4	1	5	0	1	3	3	1	1
	562	6	4.5	4.21745	2	1	3	3	1	2	4	2	4	0	1	2	3	1	1
	563	7	5	4.11209	1	1	4	3	1	1	3	2	4	1	1	3	3	1	1
	564	7	5	4.11209	2	1	4	3	0	1	4	2	4	0.25	1	4	3	1	1
	565	7	8	3.64209	3	1	4	4	1	2	3	2	2	0.4	1	1	3	1	1
	566	7	8	3.64209	1	1	5	3	1	1	2	2	4	1	0	3	2	1	1
	567	7	4	4.33524	5	1	4	2	1	2	2	2	4	0	1	2	3	1	1
	568	7	4	4.33524	3	1	4	3	1	2	4	2	4	0.333333	1	3	3	1	1
	569	7	4	4.33524	1	1	3	4	0	1	4	2	2	0	1	4	2	1	1
	570	7	4	4.33524	2	1	3	3	0	1	3	1	4	0	1	2	2	1	1
	571	7	4	4.33524	3	1	3	3	0	4	3	2	4	0	1	1	3	1	2
	572	7	6	3.92977	2	1	4	3	0	1	4	2	4	0.4	1	4	2	1	1
	573	7	6	3.92977	1	1	4	3	1	2	4	1	4	0.4	1	3	3	2	1
	574	7	4	4.89485	2	1	4	4	1	4	3	1	4	0	1	3	1	2	1
	575	7	4	5.18253	5	2	3	3	1	4	3	1	4	0.25	1	3	3	2	2
	576	7	3	3.64209	2	1	5	3	1	2	4	2	5	1	1	3	3	3	2
	577	7	4	3.35441	2	5	4	3	0	1	2	2	3	0	2	5	1	2	1
	578	7	9	5.07717	3	1	3	2	0	2	4	1	3	1	1	3	2	1	3
	579	7	7	4.36341	2	1	5	2	0	2	5	2	4	0.333333	1	3	3	2	1
	580	7	6	6.34568	3	1	4	2	1	4	2	1	4	0.333333	1	3	2	4	1
	581	7	11	4.51756	4	1	3	4	1	1	1	1	3	0.4	1	3	2	4	1
	582	7	5	6.50429	4	1	2	3	0	1	2	2	4	0.2	1	2	2	4	1
	583	7	9	6.63782	2	1	4	3	0	4	2	2	5	0.111111	1	3	2	4	1
	584	7	12	5.87568	1	1	4	2	1	2	2	2	2	0.5	1	1	2	4	1
	585	7	10	2.16618	5	1	4	2	0	4	2	3	5	0	1	2	1	4	1
	586	7	6	5.43385	2	1	4	3	0	4	4	3	4	0.285714	1	4	2	2	1
	587	7	8	5.87568	1	1	4	4	1	1	2	2	4	0.285714	1	4	1	1	2
	588	7	6	3.64209	3	1	4	4	1	4	2	1	4	0.166667	0	3	2	2	1
	589	7	4	4.94615	2	1	4	3	0	4	3	1	5	0	1	2	2	2	2
	590	7	6	4.48939	5	1	4	3	1	2	2	2	5	1	1	3	3	2	1
	591	7	6	4.48939	3	1	4	2	0	4	2	2	4	0.4	1	4	3	2	1
	592	7	4	4.17093	1	1	4	3	0	1	4	1	4	0.4	1	4	3	3	1
	593	7	8	4.62291	3	1	4	3	1	1	2	2	3	1	1	4	3	1	4
	594	7	4	3.97856	1	1	5	2	0	4	3	2	4	0.4	1	4	3	2	3
	595	7	8	3.86523	5	1	4	3	1	1	2	2	3	1	1	3	3	3	1
	596	7	5	4.48939	2	1	2	4	0	2	3	3	4	1	0	3	2	1	2
	597	7	4	4.89485	4	3	3	4	0	1	3	3	4	0	1	3	2	1	3
	598	7	6	3.92977	2	1	3	2	0	4	1	1	2	0.333333	1	5	2	1	1
	599	7	5	3.92977	4	1	1	3	0	5	3	3	4	0.25	1	4	2	2	2
	600	7	8	4.62291	1	1	4	3	0	4	3	2	4	0.25	1	1	3	2	2
	601	7	6	3.52431	4	1	4	2	1	4	3	2	4	0.285714	1	4	3	2	2
	602	7	6	3.92977	1	1	4	2	0	2	3	2	2	0.333333	1	5	2	1	2
	603	7	8	3.92977	1	1	4	3	0	4	3	1	3	1	1	3	1	1	1
	604	7	6	5.47021	2	5	4	4	1	2	3	2	4	0.166667	1	4	2	1	2
	605	7	7	4.94615	5	1	4	3	1	4	4	2	4	0.333333	1	4	2	1	2
	606	7	4	2.79479	1	1	3	3	0	1	4	2	4	0.4	1	4	1	1	1
	607	7	4	2.94894	5	1	4	3	0	2	3	2	4	0	1	4	2	2	2
	608	7	10	4.33524	1	5	3	4	1	1	3	2	4	0.285714	1	3	1	2	1
	609	7	8	3.92977	3	1	3	4	0	4	3	2	4	0.25	1	1	1	1	4
	610	7	8	2.66126	2	1	4	2	1	2	4	2	4	0	1	4	2	1	2
	611	7	4	4.33524	2	1	4	3	0	1	2	2	4	0.333333	1	2	1	1	2
	612	7	4	1.52182	4	3	3	1	1	4	4	2	4	1	1	3	1	2	1
	613	7	6	3.64209	1	1	4	3	1	4	3	2	4	0.5	1	3	2	1	3
	614	7	3.5	3.41894	4	3	4	4	1	1	2	2	4	0.25	1	4	1	2	2
	615	7	3	3.1958	1	1	4	3	1	2	4	2	4	0	1	2	1	1	2
	616	7	8	4.33524	5	3	4	4	1	1	5	2	4	1	1	4	1	2	2
	617	7	10	3.41894	1	1	4	2	0	4	5	2	4	1	1	3	1	1	1
	618	7	8	4.89485	5	1	2	3	1	5	3	3	3	1	0	4	2	1	2
	619	7	7	4.08392	2	1	4	2	0	3	3	2	3	1	1	3	1	1	2
	620	7	5	4.84446	1	1	4	3	1	2	4	2	4	1	1	3	2	2	1
	621	7	7	3.53673	2	1	4	4	0	1	5	2	5	0.25	1	3	2	2	1
	622	7	3.5	4.33524	4	1	4	2	1	5	4	2	4	0.25	1	4	3	2	2
	623	7	7	3.50856	1	1	5	3	1	3	3	2	4	1	1	3	2	1	1
	624	7	2.8	7.91875	3	1	5	3	1	2	5	2	4	0	0	2	2	2	2
	625	7	10	3.99098	1	1	4	3	1	1	5	2	4	0.333333	1	2	2	2	1
	626	7	7	3.70663	1	1	4	2	0	3	4	2	5	0.333333	1	3	3	2	1
	627	7	11	3.31358	1	1	4	2	1	4	5	2	2	0.4	1	1	2	2	1
	628	7	7	4.11209	1	1	5	3	1	1	5	2	4	0.333333	1	4	2	2	1
	629	7	8	4.64272	3	1	4	3	0	1	4	2	4	0.25	1	3	2	2	1
	630	7	4	4.2017	1	1	4	3	0	1	5	2	5	0	1	3	2	2	1
	631	7	6	4.11209	4	1	5	3	1	5	4	2	4	1	1	3	2	2	1
	632	7	8	4.76702	5	1	3	4	1	2	5	2	2	0.4	1	1	2	2	2
	633	7	5	2.36912	4	1	4	2	0	2	5	2	2	0	1	4	3	4	1
	634	7	4	3.39874	3	1	5	3	1	1	5	2	4	0	1	4	2	2	1
	635	7	4	3.41058	3	1	2	4	0	1	4	2	4	0.5	1	3	2	2	1
	636	7	6	4.11209	2	1	4	2	0	2	4	2	4	1	1	3	2	2	1
	637	7	4	7.33097	1	1	3	3	1	2	4	1	4	0.333333	1	3	2	4	4
	638	7	4	5.02838	2	1	4	4	0	4	1	1	4	0.5	1	2	2	4	1
	639	7	5	5.14171	1	1	4	3	1	1	1	1	2	0	1	4	2	4	1
	640	7	6	7.95512	2	1	2	3	1	2	2	1	4	0.285714	1	2	2	4	4
	641	7	10	6.65584	3	1	2	2	0	4	2	1	5	0	1	2	2	4	4
	642	7	6	5.94467	4	1	4	3	1	2	2	1	4	0.5	1	3	2	4	1
	643	7	21	5.47021	2	1	4	2	1	2	2	1	5	0.333333	1	1	2	4	1
	644	8	6	6.86096	3	1	4	3	1	3	2	2	5	0	0	1	2	4	1
	645	8	4	5.40568	2	1	4	2	0	1	2	1	4	0	1	4	2	4	1
	646	8	4	5.72153	2	1	4	3	1	1	3	2	4	0.333333	1	4	2	4	1
	647	8	10	6.90975	4	1	4	2	0	2	2	1	5	0.285714	1	3	2	4	1
	648	8	6	6.21661	5	1	3	4	0	2	2	3	3	0	1	1	2	4	1
	649	8	7	6.05289	3	1	3	3	1	5	2	1	4	0.4	1	3	2	2	1
	650	8	4	5.30031	2	1	2	3	1	2	2	2	3	0	1	2	2	2	1
	651	8	4	7.07966	4	1	4	3	0	2	2	2	4	0	0	2	3	4	1
	652	8	4.5	6.82014	3	1	5	3	0	2	1	3	3	0	0	4	1	4	1
	653	8	15	7.07966	5	1	4	2	0	4	1	3	4	0.4	0	3	3	4	1
	654	8	8	5.74215	1	1	4	3	0	4	1	3	5	0.2	0	5	2	4	1
	655	8	7	7.37976	4	1	4	4	1	2	4	3	4	0.2	0	3	2	4	1
	656	8	7	6.058	1	2	2	3	0	1	2	2	4	0.4	0	3	2	4	2
	657	8	3	5.50795	2	2	2	4	0	1	2	2	4	0	0	1	2	4	2
	658	8	4	5.11799	1	1	2	3	0	2	2	2	4	0.333333	0	2	2	1	2
	659	8	3	5.40568	2	2	2	4	1	1	2	2	4	0.415	0	3	2	4	2
	660	8	4	5.11354	1	2	2	3	1	2	2	2	3	0	0	2	2	4	2
	661	8	4	5.39017	4	2	2	2	0	5	2	2	2	0	0	2	2	4	2
	662	8	10	5.83486	2	2	2	4	0	1	3	2	5	0.5	0	3	2	4	2
	663	8	4	5.23132	1	2	2	3	0	4	2	2	4	0.5	0	3	2	4	2
	664	8	10	5.40568	1	2	3	3	0	1	2	2	4	0	0	4	2	2	2
	665	8	4	4.82585	5	1	2	3	1	5	2	2	4	0	0	4	2	2	2
	666	8	4	6.34568	3	2	2	3	0	1	2	2	3	0	0	4	2	2	2
	667	8	6	6.28115	4	1	2	4	0	1	2	2	3	0.5	0	3	2	2	2
	668	8	14	5.18253	2	1	2	3	1	1	2	3	4	0.25	0	1	2	2	2
	669	8	10	6.84076	1	1	2	3	1	4	2	2	3	0	0	1	2	2	1
	670	8	6	5.79564	2	1	2	3	0	4	2	2	4	0	0	2	2	2	2
	671	8	6	4.82585	2	1	2	3	1	4	2	3	5	0.333333	0	3	2	2	1
	672	8	9	5.02838	3	1	2	4	0	4	2	2	5	0.285714	0	3	2	2	2
	673	8	5	5.74215	3	1	2	3	1	4	3	2	4	0.2	0	2	2	2	2
	674	8	5	5.69336	1	1	2	3	1	3	2	3	4	0.333333	0	3	2	2	3
	675	8	2	4.34035	1	2	2	4	0	2	3	3	4	0	0	3	2	2	3
	676	8	15	5.83931	3	1	3	3	1	4	2	2	4	0.25	0	2	2	2	2
	677	8	12	4.44683	2	1	2	3	1	4	2	3	5	0.5	0	4	2	2	3
	678	8	4	5.36485	4	1	2	3	0	1	2	2	5	0.5	0	2	2	2	2
	679	8	2	5.588	2	1	2	2	0	4	2	2	4	0	0	3	2	2	3
	680	8	8	5.81114	2	2	2	3	0	4	2	3	4	0	0	3	2	2	3
	681	8	4.5	6.11863	2	1	2	3	1	4	2	3	4	0	0	3	2	2	3
	682	8	4	5.99346	1	2	2	3	0	1	3	2	4	0	0	4	2	2	3
	683	8	11.5	5.47021	1	1	2	2	0	1	3	2	5	0.5	0	2	2	2	3
	684	8	7	6.28115	4	2	2	2	0	2	3	2	5	0	0	2	2	2	3
	685	8	10	7.19743	3	1	3	3	1	2	4	1	3	0.285714	1	2	2	4	4
	686	8	6	6.41468	2	1	4	3	1	4	1	1	4	0.4	1	3	2	4	1
	687	8	5	4.67171	1	1	4	3	0	1	1	1	5	0	1	1	2	4	1
	688	8	9	7.10783	2	1	2	3	0	4	2	1	5	0.333333	1	3	2	4	4
	689	8	4	6.28115	1	2	4	3	0	2	2	2	3	0	0	3	2	4	2
	690	8	4.5	5.44824	5	1	4	4	1	2	2	2	4	0	0	2	2	3	1
	691	8	2	7.10783	2	1	2	3	1	2	2	1	3	0.5	1	2	2	4	4
	692	8	5	5.94467	3	1	4	3	1	1	2	1	4	0	1	2	2	4	1
	693	8	7	5.94467	2	1	4	3	1	1	3	2	3	0	1	1	2	4	1
	694	8	6	7.48512	4	1	4	3	1	2	2	1	5	0.333333	1	4	2	4	1
	695	8	7	5.00818	2	2	2	3	0	2	2	2	3	1	0	3	2	4	2
	696	8	7	5.79564	1	2	2	3	1	2	2	2	3	0	0	1	2	4	2
	697	8	8	5.14171	4	2	2	3	1	2	3	2	4	0.333333	0	4	2	4	2
	698	8	17	5.92447	2	2	2	3	0	2	2	2	5	0.25	0	3	2	4	2
	699	8	8	6.63782	3	1	3	3	1	1	4	1	4	0.2	1	4	2	4	4
	700	8	5	5.02838	2	1	4	4	1	2	1	1	4	0	1	1	2	4	1
	701	8	3	5.14171	1	1	4	3	0	2	1	1	4	0	1	2	2	4	1
	702	8	14	6.22052	5	1	2	4	0	1	2	1	4	0.090909	1	2	2	4	4
	703	8	7	4.18557	1	1	4	4	0	2	5	2	5	0.333333	1	3	2	3	2
	704	8	10	6.50429	1	1	3	3	1	2	2	2	4	0.333333	1	3	3	3	2
	705	8	5	6.09882	2	1	4	3	1	2	2	2	5	0	1	1	2	1	1
	706	8	4	5.81114	1	1	4	3	1	1	3	2	3	0	1	2	1	3	1
	707	8	12	6.28115	4	1	4	4	1	4	2	2	4	0.2	1	3	2	4	1
	708	8	3	6.058	5	1	4	2	0	4	2	2	4	0	1	2	2	4	1
	709	9	12	5.02838	2	1	4	4	1	1	2	1	2	0.666667	1	5	2	4	1
	710	9	6	6.28115	4	2	4	4	0	4	3	2	1	1	1	3	2	3	2
	711	9	2.5	5.588	2	1	2	3	0	2	2	2	1	0.4	1	3	2	4	1
	712	9	8	6.28115	3	1	3	3	1	2	2	2	4	0.25	1	4	2	4	1
	713	9	20	6.28115	3	2	3	4	1	1	4	2	4	1	1	4	2	2	1
	714	9	3	6.50429	3	2	4	3	1	4	3	2	1	0	1	5	2	2	2
	715	9	10	6.28115	2	1	4	4	1	1	4	2	4	1	1	4	2	2	1
	716	9	8	6.56883	2	1	4	4	0	2	2	2	2	1	1	3	2	4	1
	717	9	5	5.87568	2	1	4	3	1	5	2	3	3	1	1	4	2	3	1
	718	9	13	4.85403	1	1	2	3	0	2	4	3	4	1	1	1	2	4	3
	719	9	5	4.11209	2	1	4	3	0	4	2	3	2	0.666667	1	3	2	4	1
	720	9	10	4.33524	2	1	3	2	1	4	3	3	4	0.25	1	2	1	4	1
	721	9	15	3.92977	5	5	3	2	1	2	2	2	4	0.333333	0	4	2	1	1
	722	9	2	3.64209	5	5	3	2	1	2	2	2	5	0.333333	0	5	2	1	2
	723	9	9	5.72153	3	5	4	2	1	5	2	2	4	0	0	3	2	1	1
	724	9	8	3.45976	2	5	4	3	0	2	3	2	1	0.5	0	2	2	1	1
	725	9	7	4.11209	1	5	4	3	0	1	2	2	4	1	0	2	2	1	1
	726	9	7.5	4.21745	3	5	4	3	0	1	2	2	1	0.4	0	1	2	1	1
	727	9	3	3.41894	4	5	4	4	1	2	2	2	2	1	0	4	2	1	1
	728	9	6	3.64209	2	5	4	3	0	4	2	2	3	0.285714	0	3	2	1	3
	729	9	8	3.92977	2	5	4	3	1	1	1	2	1	0.4	0	2	2	1	4
	730	9	6	4.67171	2	1	4	3	1	2	1	3	1	0.285714	0	1	1	4	2
	731	9	4	5.47021	2	1	4	3	0	2	1	3	5	0	0	5	1	4	4
	732	9	5	5.65253	2	1	4	4	0	4	1	3	4	0.4	0	3	1	4	4
	733	9	8	6.97429	2	1	5	3	1	4	2	3	3	0.5	0	3	1	4	4
	734	9	6	4.77707	2	1	5	2	0	1	2	3	5	0.4	0	4	2	4	4
	735	9	9	5.588	2	1	5	4	1	1	1	2	4	1	0	4	1	4	4
	736	9	4	6.28115	3	1	4	4	0	1	1	3	4	0.333333	0	4	1	4	4
	737	9	6	5.49269	1	1	4	4	0	2	2	3	2	0.5	0	4	1	4	4
	738	9	2	5.78037	3	1	4	2	0	4	2	2	4	1	0	4	2	4	3
	739	9	6	5.3749	3	1	4	2	0	4	1	1	2	0.5	0	4	2	4	2
	740	9	5	6.67419	4	1	5	2	0	3	1	3	2	0.333333	0	1	1	4	4
	741	9	20	6.75115	5	1	5	4	0	4	2	2	1	0.222222	0	4	1	4	4
	742	9	14	5.588	5	1	4	3	0	1	2	3	5	0.333333	0	5	2	4	4
	743	9	4.5	6.058	3	1	5	2	1	1	3	3	5	0.666667	0	5	2	4	5
	744	9	8	5.36485	2	1	4	3	1	1	2	2	1	1	0	5	2	4	4
	745	9	16	6.16336	2	1	4	4	1	5	1	3	4	0.571429	0	2	2	4	3
	746	9	9	5.3749	2	1	4	2	0	4	1	3	1	0.6	0	3	2	4	4
	747	9	5	3.23662	3	5	4	3	0	2	2	2	1	1	0	3	2	1	1
	748	9	7	4.11209	2	5	4	3	1	1	2	2	3	0.25	0	2	2	1	1
	749	9	10	3.41894	1	5	4	2	1	2	2	2	1	0.333333	0	1	2	1	3
	750	9	20	3.92977	3	5	4	3	1	1	1	2	4	1	0	4	2	1	4
	751	9	5	5.588	4	1	4	3	0	4	1	3	3	0.25	0	4	1	4	2
	752	9	4	6.16336	4	1	4	3	0	1	1	3	4	0.333333	0	4	1	4	4
	753	9	9	6.97429	2	1	4	4	0	2	1	3	1	0.6	0	3	1	4	4
	754	9	7	5.87568	2	1	5	3	0	4	2	3	3	0.25	0	2	1	4	4
	755	9	10	6.16336	2	1	5	4	1	2	2	3	4	0.333333	0	4	2	4	4
	756	9	7	6.09882	1	1	5	3	0	4	1	2	4	0.2	0	2	1	4	4
	757	9	5	4.95939	3	1	4	3	0	2	1	3	3	0.25	0	4	1	4	4
	758	9	7	5.96269	2	1	4	2	0	4	2	3	1	0.415	0	2	1	4	4
	759	9	3.5	5.96269	3	1	4	3	1	2	2	2	2	0.25	0	3	2	4	3
	760	9	5	5.62622	1	1	4	3	1	2	1	1	5	1	0	5	2	4	2
	761	9	7	6.38651	2	1	5	2	1	4	1	3	3	1	0	4	1	4	4
	762	9	14	5.588	2	1	5	3	0	2	2	2	3	1	0	5	1	4	4
	763	9	8	6.058	3	1	4	2	1	1	2	3	5	1	0	3	2	4	4
	764	9	6	5.36485	1	1	5	3	1	1	3	3	2	0.2	0	3	2	4	5
	765	9	10	6.56883	3	1	4	3	1	4	2	2	4	0.333333	0	4	2	4	4
	766	9	5	6.28115	1	1	4	2	0	3	1	3	3	1	0	4	2	4	3
	767	9	6	5.78037	2	1	4	3	0	2	1	3	1	0.4	0	2	2	4	4
	768	9	8	5.47021	3	2	4	3	0	2	4	2	4	0.333333	0	4	2	3	4
	769	9	13	5.47021	1	5	3	3	1	2	4	2	1	0.4	0	5	2	3	2
	770	9	2	6.28115	1	5	2	4	1	1	2	2	4	1	0	4	2	3	2
	771	9	10	4.95939	2	2	4	3	1	1	4	2	2	1	0	5	2	3	4
	772	9	6	5.588	2	2	4	3	0	2	4	2	4	1	0	3	2	3	1
	773	9	8	5.18253	1	1	4	4	0	2	3	2	4	0.8	0	4	2	3	4
	774	9	6	5.40568	1	3	4	3	0	2	3	2	4	0.333333	0	4	2	3	4
	775	9	3	5.18253	1	4	4	3	1	4	3	2	2	1	0	5	2	3	2
	776	9	12	5.18253	3	1	5	4	0	2	4	2	3	1	0	3	2	3	1
	777	9	8	6.47352	2	1	4	3	1	2	3	2	3	0	0	1	2	4	5
	778	9	8	5.72153	1	1	5	2	0	4	2	2	1	0.5	0	2	2	4	5
	779	9	12	5.588	2	1	4	3	0	2	2	2	3	0	0	4	2	4	5
	780	9	5	5.47021	3	4	4	4	1	2	4	2	4	0.333333	0	3	2	4	5
	781	9	10	5.69336	1	1	5	2	1	3	4	2	4	1	0	4	3	4	5
	782	9	2	6.75115	1	2	4	3	0	1	4	2	2	0.2	0	3	2	3	1
	783	9	3	5.69336	1	1	4	3	1	1	3	2	2	1	0	4	2	3	4
	784	9	10	5.69336	5	3	4	2	1	4	3	2	5	0.333333	0	2	2	3	4
	785	9	12	5.36485	2	4	4	3	0	3	3	2	3	1	0	4	2	3	2
	786	9	5	5.02838	2	1	4	3	1	2	2	2	1	0.333333	0	4	2	4	5
	787	9	3	5.87568	2	1	4	3	1	2	2	2	2	1	0	4	2	4	5
	788	9	10	5.87568	5	2	4	3	1	1	4	2	5	0.333333	0	1	2	3	4
	789	9	6	5.588	1	2	4	2	0	5	4	2	1	0	0	4	2	3	1
	790	9	2	6.38651	1	1	4	3	1	2	3	2	4	1	0	4	2	3	4
	791	9	12	5.69336	1	3	4	3	1	5	3	2	1	0.25	0	4	2	3	4
	792	9	10	5.87568	4	4	4	2	1	3	3	2	4	0.333333	0	4	2	3	2
	793	9	5	5.69336	2	1	4	3	0	2	3	2	2	0.285714	0	5	2	3	4
	794	9	12	5.00021	4	3	4	2	1	4	3	2	1	0.75	0	5	2	3	4
	795	9	8	6.058	2	1	4	4	0	1	2	2	3	0.285714	0	1	2	4	2
	796	9	9	5.18253	3	1	4	4	1	2	2	2	2	0.25	0	2	2	4	3
	797	9	5	6.18583	1	1	4	3	1	1	2	2	3	1	0	3	2	4	4
	798	9	4	6.31937	2	1	4	3	0	2	2	2	5	0	0	3	2	4	2
	799	9	6	5.96269	1	1	4	3	0	2	2	2	3	0.5	0	3	3	4	2
	800	9	6	6.56883	3	1	4	3	1	1	2	2	1	1	0	4	2	4	3
	801	9	5	5.53921	2	1	4	4	1	1	2	2	3	0.4	0	4	2	4	4
	802	9	8	5.78037	1	1	4	3	0	2	2	2	4	0.333333	0	4	2	4	3
	803	9	4	8.17827	5	1	4	3	1	2	2	2	5	0.25	0	2	2	4	4
	804	9	10	5.62622	1	2	4	4	0	4	2	2	1	0.285714	0	5	2	4	2
	805	9	10	6.47352	1	1	4	2	0	2	2	2	5	0.5	0	5	2	4	4
	806	9	6	5.96269	1	1	4	2	0	4	2	2	2	0.5	0	4	2	4	4
	807	9	15	6.058	1	1	4	3	0	4	2	2	3	1	0	2	2	4	2
	808	9	10	4.44856	5	1	4	4	1	2	4	2	1	0.4	1	4	3	1	1
	809	9	6	5.52346	2	1	4	4	0	1	2	1	2	1	1	3	1	1	5
	810	9	7	4.22988	3	1	4	2	1	4	3	2	4	1	1	4	3	1	4
	811	9	5	3.89852	3	5	2	2	1	4	2	2	5	1	1	5	2	1	5
	812	9	8	4.82585	2	5	3	3	1	1	2	3	1	0.333333	1	3	1	3	5
	813	9	8	4.46918	2	1	3	3	1	2	1	2	1	0.333333	1	3	3	1	1
	814	9	12	5.2107	1	5	2	4	1	1	4	3	2	0.666667	1	5	1	3	3
	815	9	7	4.26624	2	4	2	4	1	2	4	3	4	1	1	4	1	3	5
	816	9	5	3.75542	5	5	3	4	0	2	4	3	2	0.5	1	3	1	3	5
	817	9	5	4.95939	2	4	4	2	1	3	4	3	3	1	1	3	1	1	4
	818	9	8	4.67171	1	4	2	3	0	2	2	3	1	0.333333	1	1	1	1	4
	819	9	5	6.13496	4	1	4	4	1	4	3	2	1	1	1	2	3	4	2
	820	9	4	4.26624	2	1	4	4	0	1	3	2	5	0	1	5	3	4	2
	821	9	10	4.69418	1	1	4	3	0	2	2	2	1	0.666667	1	1	2	4	1
	822	9	8	5.30031	1	1	4	3	1	4	4	2	1	1	1	3	3	4	4
	823	9	12	6.10679	3	1	4	3	1	1	2	2	1	0.333333	1	2	2	4	1
	824	9	15	4.67171	3	1	4	3	1	4	3	2	2	0.142857	1	5	3	4	1
	825	9	6	3.7162	3	1	4	4	0	1	2	2	1	0.4	1	2	2	4	1
	826	9	7	2.1868	1	1	4	4	1	4	1	3	4	0.285714	1	1	3	2	2
	827	9	3	3.69088	4	1	4	2	1	2	2	2	1	0.5	1	5	3	2	1
	828	9	10	3.13126	1	1	4	4	1	4	3	1	1	0.4	1	5	3	2	2
	829	9	3	3.64209	4	1	4	2	1	4	2	2	2	1	1	5	2	4	1
	830	9	10	4.67171	1	1	4	2	1	2	2	2	4	0	1	4	3	2	2
	831	9	8	2.94894	4	1	4	3	0	2	2	2	1	0.5	1	5	3	2	2
	832	9	8	2.99773	4	1	4	4	0	4	2	2	1	0.5	1	2	3	4	1
	833	9	11	4.67171	2	1	4	4	0	4	4	2	1	0.4	1	5	3	1	1
	834	9	8	6.21661	4	1	4	4	1	2	2	1	3	1	1	5	1	1	5
	835	9	2.5	4.78949	2	1	4	3	0	2	3	2	5	0.5	1	5	3	1	4
	836	9	3	3.86523	2	1	4	4	0	1	2	2	4	0.5	1	4	3	3	4
	837	9	11.5	5.65253	1	1	4	4	1	1	4	2	2	0.666667	1	3	3	1	1
	838	9	15	4.48939	2	4	4	3	0	4	2	2	3	0.5	1	1	2	1	5
	839	9	4	5.77032	2	1	2	3	1	2	4	2	5	0.666667	1	5	3	1	1
	840	9	6	6.40898	3	1	4	2	1	4	2	2	3	0.25	1	1	3	1	4
	841	10	7	3.8388	2	1	4	3	0	1	2	1	2	0.166667	1	4	2	1	1
	842	10	6	5.87568	1	1	4	4	0	1	2	2	4	0.5	1	3	2	1	4
	843	10	6	5.65253	1	1	4	3	0	1	2	2	3	0.333333	1	3	2	1	3
	844	10	5	3.16763	5	1	4	4	1	2	4	1	2	0.2	1	4	3	1	2
	845	10	13	5.53921	3	1	3	3	1	2	2	1	2	0.333333	1	5	3	1	1
	846	10	8	4.67171	4	1	4	4	1	1	2	1	4	0.142857	1	4	2	1	1
	847	10	3	5.87568	4	1	4	4	0	2	2	1	5	0.5	1	5	2	1	4
	848	10	7	4.2017	2	1	4	3	0	4	4	1	1	0.333333	1	2	2	1	5
	849	10	9	3.75542	1	1	4	3	1	1	4	2	4	0.5	1	3	3	1	4
	850	10	5	4.26624	2	1	5	3	0	1	2	1	1	0.285714	1	5	3	3	1
	851	10	7	4.55838	2	1	3	4	1	1	2	1	4	0.4	1	3	3	1	1
	852	10	4	4.89485	5	1	4	3	1	1	2	1	4	0.285714	1	5	3	3	1
	853	10	8	4.48939	5	1	4	3	1	4	4	1	3	1	1	5	3	3	1
	854	10	12	4.42039	4	1	4	3	0	4	2	1	4	0.4	1	1	3	3	1
	855	10	7	4.48939	2	2	3	3	1	4	4	1	5	0.2	1	4	3	1	1
	856	10	3.5	4.40423	1	1	4	2	0	2	4	2	4	0.25	1	2	2	1	5
	857	10	7	3.46773	1	1	4	4	0	5	4	1	1	0.2	1	4	2	1	4
	858	10	5	4.2017	3	1	4	2	0	4	2	1	5	0.333333	1	2	3	3	1
	859	10	4	3.75542	2	1	4	4	0	3	2	1	4	0.666667	1	4	3	3	1
	860	10	8	4.38403	2	5	2	4	0	2	2	2	4	0.25	1	4	2	1	5
	861	10	3	5.51901	1	5	3	3	1	2	2	3	4	0.5	1	4	1	3	5
	862	10	7	4.69233	2	5	3	2	0	4	2	3	1	0.666667	1	2	1	3	5
	863	10	2.5	4.38403	4	1	4	3	0	2	4	2	2	0.666667	1	4	3	4	4
	864	10	6	4.23499	1	1	4	2	0	4	2	2	3	0.166667	1	3	2	4	1
	865	10	8	5.87568	3	1	4	2	0	1	3	2	4	0.333333	1	5	3	4	1
	866	10	10	4.61722	2	1	4	3	0	1	2	2	1	0.5	1	1	3	1	4
	867	10	3	4.2017	2	1	4	4	1	4	2	1	2	0.166667	1	2	2	1	1
	868	10	4	5.18253	1	1	4	4	0	2	4	1	1	0.285714	1	1	3	3	1
	869	10	7	4.48939	1	4	2	2	0	4	4	3	1	0.4	1	5	1	3	5
	870	10	1.6	4.0431	2	5	3	3	0	4	4	3	2	0.4	1	1	1	3	5
	871	10	8	5.87568	4	4	4	4	1	2	4	3	2	0.333333	1	2	1	1	4
	872	10	8	5.65253	4	1	5	3	1	2	2	1	1	0.222222	1	2	3	3	1
	873	10	6	4.84606	1	1	3	4	0	2	2	1	5	0.2	1	5	3	1	1
	874	10	3	4.48939	2	1	4	3	0	2	2	1	4	0.285714	1	5	3	3	1
	875	10	4	4.95939	2	1	4	4	0	1	4	1	4	0.333333	1	4	3	3	1
	876	10	3	4.38403	5	5	2	3	1	2	2	2	2	0.285714	1	4	2	1	5
	877	10	5	4.82074	3	1	3	2	1	1	2	1	4	0.2	1	2	3	1	1
	878	10	5	4.58655	1	1	3	2	0	4	1	1	5	0.333333	1	2	3	1	1
	879	10	6	4.98756	2	1	3	3	0	4	3	2	4	0.222222	1	2	3	1	1
	880	10	5	5.14616	5	1	4	4	1	2	2	2	2	0.333333	1	2	3	1	1
	881	10	2	4.11209	2	1	4	2	1	1	2	1	2	0.166667	1	4	3	1	1
	882	10	1	4.6519	5	1	5	4	1	2	4	2	2	0.333333	1	2	3	2	4
	883	10	8	4.61108	5	1	4	4	1	2	4	2	4	0.166667	1	3	3	2	1
	884	10	8	4.61764	2	1	4	3	1	4	4	2	4	0.25	1	3	3	2	1
	885	10	5	4.48939	2	1	5	4	0	2	2	2	4	0.25	1	2	2	2	1
	886	10	6	4.77707	5	1	4	3	0	3	5	2	3	0.166667	1	3	3	2	1
	887	10	3	4.58947	2	1	4	3	0	4	5	2	2	1	1	1	2	2	1
	888	10	5	5.25363	5	1	4	3	1	2	4	2	2	0.5	1	5	3	2	1
	889	10	40	4.77707	2	1	5	4	1	1	5	2	1	0.4	1	5	3	2	1
	890	10	1.5	4.67171	2	1	4	3	1	2	4	2	4	0.333333	1	4	2	2	1
	891	10	7	5.85548	2	1	4	4	1	5	4	1	3	0.5	1	4	3	2	3
	892	10	6	5.36485	2	1	4	4	1	1	2	2	1	0.333333	1	3	3	3	1
	893	10	4	3.75542	2	1	4	4	0	2	5	2	4	0.666667	1	3	3	3	1
	894	10	5	4.67171	5	1	4	3	1	4	4	1	4	0.25	1	2	3	3	1
	895	10	6	2.25579	2	1	4	2	0	2	2	2	2	0.166667	1	4	3	3	2
	896	10	10	5.18253	3	1	4	3	1	2	1	3	1	0.2	1	4	3	3	1
	897	10	8	4.11209	4	1	4	4	1	2	4	3	3	0.333333	1	4	3	3	1
	898	10	6	4.67171	2	1	4	4	0	1	2	2	4	0.222222	1	3	2	1	1
	899	10	8	4.33524	2	2	4	3	0	2	2	2	3	0.333333	1	4	1	1	1
	900	10	6	3.28541	2	1	4	3	1	1	2	2	2	0.5	1	2	2	1	1
	901	10	2	5.04277	2	1	1	4	1	1	2	2	3	0.2	1	4	2	2	1
	902	10	5	4.11209	2	1	4	4	1	2	2	2	4	0.2	1	4	2	1	1
	903	10	7	3.84503	1	1	4	3	1	4	2	2	4	0.2	1	4	2	1	1
	904	10	7	4.04755	1	3	4	4	1	1	1	2	4	0.4	1	5	1	1	2
	905	10	7	3.28541	4	1	5	2	1	2	2	2	2	0.2	1	4	2	1	1
	906	10	4	4.67171	5	1	3	3	1	2	3	2	1	1	0	5	2	1	2
	907	10	6	3.13126	2	1	4	4	0	2	4	2	1	0.083333	1	5	1	4	1
	908	10	5	3.77562	2	1	4	3	0	2	1	3	4	0.25	1	2	2	1	1
	909	10	8	3.79624	2	1	4	1	1	4	2	2	3	1	1	5	2	1	1
	910	10	7.5	4.10372	2	1	4	3	1	2	3	2	2	0.333333	1	4	2	1	1
	911	10	5	5.23132	1	1	5	3	1	2	3	2	2	0.285714	1	4	2	1	1
	912	10	8	4.15291	4	1	4	3	0	2	3	2	4	0.333333	1	5	2	1	1
	913	10	6	4.95939	2	1	4	3	0	1	3	2	2	0.4	1	5	2	1	1
	914	10	6	5.588	3	1	4	4	0	5	3	2	5	0.333333	1	3	2	1	1
	915	10	6	4.89485	3	1	4	3	0	4	3	2	4	0.25	1	4	2	1	2
	916	10	4	5.31606	5	1	4	2	1	3	3	2	1	0.5	1	4	2	1	1
	917	10	2	4.17923	2	2	4	3	1	4	3	2	4	0.25	1	5	2	1	1
	918	10	2.5	3.69088	2	2	4	4	0	2	4	2	2	0.666667	1	4	2	1	1
	919	10	5	4.42485	3	2	4	3	0	1	3	2	2	0.333333	1	4	2	1	1
	920	10	6	3.8732	5	1	4	4	1	1	3	2	2	0.333333	1	3	2	1	2
	921	10	6	3.92977	3	2	4	4	1	4	4	2	2	0.415	1	5	2	1	1
	922	10	8	5.54717	3	1	4	2	1	1	3	2	3	1	1	5	1	1	2
	923	10	4	4.89485	2	2	4	4	0	2	3	2	2	0.111111	1	3	2	1	2
	924	10	4	6.46347	2	1	3	3	1	2	3	2	4	0.25	1	3	1	1	2
	925	10	1.5	3.82441	3	2	3	3	1	4	4	2	2	0.333333	1	3	2	1	1
	926	10	4.5	4.29441	4	1	4	4	1	2	3	2	2	0.333333	1	2	1	1	1
	927	10	4	4.67171	1	2	4	4	0	4	4	2	5	0.5	1	4	2	1	1
	928	10	7	4.78949	3	1	4	4	1	2	4	3	3	0.5	1	4	1	1	2
	929	10	4	4.48939	1	1	4	4	1	2	2	2	4	0.25	1	3	2	1	2
	930	10	3	5.53921	1	2	4	4	1	1	4	2	4	0.4	1	3	1	1	1
	931	10	4	5.47021	1	2	3	4	0	1	3	2	4	0.333333	1	4	2	1	1
	932	10	2	4.01493	1	2	4	2	1	2	3	2	2	0.166667	1	4	1	1	1
	933	10	12	3.71108	2	1	3	3	1	2	2	2	1	0.5	1	5	2	1	2
	934	10	10	4.78949	5	1	4	3	1	4	3	2	1	0.222222	1	5	2	1	1
	935	10	5	4.50181	1	2	3	4	1	1	2	2	5	0.2	1	4	1	1	1
	936	10	7.5	3.81604	2	1	4	3	1	1	4	2	2	0.333333	1	4	2	1	1
	937	10	6	4.89485	2	1	4	4	1	2	2	2	5	0.4	1	1	1	1	2
	938	10	5	4.0586	1	1	4	4	1	2	3	2	2	0.2	1	4	2	1	1
	939	10	8	3.81604	3	2	3	4	1	2	3	2	4	0.415	1	5	2	1	1
	940	10	4.5	4.75175	3	2	3	3	1	4	3	2	2	0.333333	1	2	1	1	1
	941	10	12	4.95939	2	1	4	2	0	5	3	2	4	0.2	1	1	2	1	1
	942	10	7	3.43956	1	1	4	3	1	2	4	2	2	0.142857	1	2	1	1	1
	943	10	3	4.93407	2	2	4	3	0	1	3	2	2	0.285714	1	1	2	1	1
	944	10	3	3.77562	1	5	4	2	1	2	1	1	2	0.333333	1	2	2	1	1
	945	10	6	3.92977	5	1	4	3	1	2	2	1	1	0.333333	0	5	3	2	1
	946	10	5	3.64209	5	1	2	4	1	2	1	2	2	0.333333	1	2	3	2	1
	947	10	5	5.02838	1	1	5	2	1	4	1	2	4	0.2	1	2	2	2	1
	948	10	12	3.92977	2	1	5	3	0	4	1	2	4	0.2	1	1	3	2	1
	949	10	5	3.92977	5	1	4	4	1	2	2	1	4	0.166667	1	4	2	1	1
	950	10	6	4.62291	3	1	5	2	1	4	2	2	4	0.25	1	4	3	1	1
	951	11	5	5.02838	3	1	5	3	0	2	2	2	3	0.333333	1	2	2	1	1
	952	11	7	4.46877	3	1	2	4	0	1	1	2	2	0.666667	1	1	3	1	1
	953	11	13	4.11209	5	1	4	3	1	5	2	2	4	0.5	1	1	2	1	1
	954	11	5	4.33524	2	1	4	3	1	2	1	1	4	0.666667	1	4	3	1	1
	955	11	2	5.31606	2	1	3	3	0	1	5	2	4	0.25	1	3	3	1	1
	956	11	2	5.31606	2	1	3	3	0	4	2	2	4	0	1	1	3	1	1
	957	11	6	3.92977	1	1	5	3	0	4	1	1	2	0.4	1	3	3	2	1
	958	11	4	4.62291	1	1	4	4	0	1	2	1	2	0.75	1	2	1	1	2
	959	11	11	4.77707	2	1	4	3	1	2	3	1	3	0.4	1	3	3	2	1
	960	11	8	4.54068	4	1	3	3	0	2	4	1	5	0.333333	1	3	3	1	1
	961	11	7	4.62291	2	2	4	4	1	2	2	1	5	0.4	1	3	3	2	2
	962	11	10	4.02985	2	2	4	4	0	1	2	1	2	0.285714	1	3	3	2	2
	963	11	7	4.04755	3	1	4	2	0	4	2	2	5	0.333333	1	4	3	1	1
	964	11	1	5.77032	2	1	4	3	1	1	2	2	2	0.4	1	3	2	1	1
	965	11	16	5.11799	1	1	4	3	1	2	3	2	4	0.4	1	3	3	1	1
	966	11	20	4.89485	1	1	5	3	0	2	2	3	4	0.333333	1	4	3	3	1
	967	11	10	3.39077	1	1	4	4	0	1	4	2	1	0.25	1	5	3	3	1
	968	11	5	5.87568	1	1	4	3	1	2	2	2	1	0.4	1	3	2	1	1
	969	11	8	6.03602	2	1	5	3	1	5	3	2	3	0.4	1	4	3	1	1
	970	11	5	3.41894	3	1	5	2	1	4	4	2	5	0.5	1	2	3	3	2
	971	11	11	3.15188	1	1	4	3	0	4	4	2	4	0.285714	1	4	3	3	1
	972	11	5	3.28541	5	1	5	4	1	2	4	2	4	0.4	1	3	3	3	1
	973	11	1.5	4.60717	1	1	4	3	1	4	4	2	4	0	1	3	3	3	1
	974	11	10	2.7201	1	1	4	4	1	2	4	3	3	0.5	1	3	3	3	1
	975	11	10	2.55305	2	1	3	4	0	2	3	3	4	1	1	3	3	3	3
	976	11	7	4.38403	2	3	3	3	1	4	3	3	2	0.333333	1	4	3	3	3
	977	11	15	3.42851	2	1	4	3	1	2	2	2	4	1	1	1	3	1	1
	978	11	10	4.85403	1	1	4	2	0	5	2	2	4	0.5	1	3	2	1	1
	979	11	4	4.89485	1	1	4	4	1	2	3	2	2	0.666667	1	4	3	1	1
	980	11	2	6.09882	1	1	5	4	0	2	2	3	4	0.333333	1	3	3	3	1
	981	11	10	2.69762	3	1	4	3	0	5	4	2	2	1	1	4	3	3	1
	982	11	10	5.47021	4	1	4	4	1	2	2	2	5	0.222222	1	3	2	1	1
	983	11	2	5.8537	2	1	5	3	1	4	3	2	4	0.142857	1	3	3	1	1
	984	11	10	4.67171	4	1	5	3	0	1	4	2	4	0.5	1	3	3	3	2
	985	11	16	3.66271	3	1	4	4	1	1	4	2	4	0.428571	1	3	3	3	1
	986	11	2	3.39077	5	1	5	3	1	5	4	2	2	0.25	1	5	3	3	1
	987	11	3	5.52346	2	1	4	3	0	4	4	2	2	0.5	1	3	3	3	1
	988	11	8	3.50856	1	1	4	3	1	1	4	3	5	0.666667	1	3	3	3	1
	989	11	8	3.75542	5	1	3	3	1	1	3	3	2	0.333333	0	4	3	2	1
	990	11	5	3.41894	5	1	3	4	1	2	3	3	5	0.5	0	1	3	2	1
	991	11	8	4.48939	1	1	2	3	0	1	2	3	4	1	0	5	2	1	3
	992	11	4	4.67171	5	1	4	2	1	4	3	3	5	0.4	0	3	2	1	1
	993	11	7	4.33524	2	1	4	4	1	1	3	2	4	1	0	3	2	1	1
	994	11	9	4.26624	1	1	4	3	1	3	3	3	1	0.6	0	3	2	1	1
	995	11	21	4.67171	3	1	3	3	1	2	4	2	5	0.333333	0	1	2	1	1
	996	11	8	3.67846	3	1	4	3	0	2	3	3	5	1	0	3	2	1	1
	997	11	3	5.18253	4	1	4	2	1	4	4	2	4	0.5	0	2	2	1	1
	998	11	4	5.72153	3	1	4	2	1	1	4	3	3	0	0	3	2	1	1
	999	11	6	4.11209	1	1	2	3	1	1	5	3	4	0.8	0	2	2	2	1
	1000	11	2	3.64209	5	1	3	3	0	2	1	2	4	0.666667	1	4	3	1	1
	1001	11	12	3.64209	2	1	3	3	1	2	5	2	3	0.333333	0	4	3	2	1
	1002	11	12	4.11209	4	1	4	2	0	3	5	3	3	0.4	0	3	2	1	1
	1003	11	8	3.41894	1	1	5	3	1	2	5	2	4	0.4	0	2	3	1	1
	1004	11	4	4.33524	1	1	4	3	0	1	5	2	5	0.142857	0	5	2	1	1
	1005	11	5	3.41894	2	1	4	3	0	1	3	3	4	1	0	3	2	1	1
	1006	11	4	2.67701	5	1	5	3	1	1	5	2	2	0.5	0	3	2	1	1
	1007	11	4	3.32363	2	1	1	3	0	5	3	3	4	0.142857	1	3	2	1	1
	1008	11	4	3.50856	2	1	3	3	1	2	1	2	4	0	1	3	2	1	1
	1009	11	2	4.48939	5	1	2	4	0	1	4	3	5	0.5	1	3	2	1	1
	1010	11	12	5.36485	3	1	3	3	1	4	1	3	3	1	0	3	2	1	1
	1011	11	13	4.2017	4	1	2	3	1	4	4	3	3	0.25	0	2	2	1	1
	1012	11	5	5.588	2	1	3	2	1	2	2	2	4	0	1	3	2	1	1
	1013	11	6	5.02838	2	5	4	3	1	2	3	2	4	1	1	1	2	1	3
	1014	11	8	3.01348	1	1	1	3	1	2	4	3	5	0.333333	1	3	2	1	1
	1015	11	9	2.50266	3	1	4	4	1	2	5	2	3	0.142857	1	3	2	2	1
	1016	11	10	3.92977	1	1	4	3	1	1	5	2	5	1	1	3	3	2	1
	1017	11	8	3.1958	3	1	4	3	0	2	5	2	5	0.666667	1	4	2	2	1
	1018	11	4	2.7258	2	1	2	3	0	1	4	2	5	1	1	2	2	2	1
	1019	11	7	3.75542	2	1	5	4	0	2	4	2	4	0.222222	1	3	3	2	1
	1020	11	8	2.7258	1	1	4	3	0	4	4	2	4	0.333333	1	2	2	2	1
	1021	11	9	2.96874	3	1	5	3	0	2	5	2	5	0.333333	1	3	2	4	1
	1022	11	2	3.70663	1	1	4	2	1	5	5	2	4	0	1	3	2	2	1
	1023	11	5	2.87995	5	1	5	3	1	3	5	2	2	0.142857	1	3	2	2	1
	1024	11	3	2.50266	1	1	4	3	1	1	5	2	4	0.666667	1	3	2	2	1
	1025	11	5	3.81604	2	1	5	3	0	2	4	2	1	0.4	1	3	2	4	1
	1026	11	6	3.70663	2	1	4	4	1	1	5	2	3	0.2	1	3	2	2	1
	1027	11	3	2.55144	2	1	4	3	1	4	5	2	2	0.25	1	4	2	2	1
	1028	11	3.5	3.97856	3	1	3	3	1	2	4	2	2	1	1	3	2	2	3
	1029	11	6	2.50266	4	1	4	3	0	2	4	2	4	0.5	1	3	2	2	1
	1030	11	6	4.95939	3	1	4	3	0	4	5	2	1	0	1	3	2	2	1
	1031	11	10	5.0408	3	1	4	4	1	2	4	2	2	0.333333	1	3	3	2	1
	1032	11	9	3.31358	1	1	5	2	0	4	5	2	4	0.285714	1	2	3	2	1
	1033	11	5	2.85933	3	1	5	3	1	5	4	2	3	0.5	1	4	3	2	1
	1034	11	5	4.95939	2	3	2	3	1	1	3	1	3	0.8	1	2	2	2	1
	1035	12	6	4.60717	1	1	3	4	0	2	4	1	4	0.25	1	3	2	2	1
	1036	12	4	4.69191	1	1	4	3	1	2	2	1	2	0.25	1	3	2	2	1
	1037	12	10	7.03883	4	1	4	3	1	4	1	1	5	1	1	2	2	4	1
	1038	12	8	6.63782	2	1	3	3	0	2	1	1	4	0.666667	1	3	1	2	1
	1039	12	6	5.2107	2	1	1	3	0	1	1	1	4	0.333333	1	4	2	2	1
	1040	12	3	6.82274	4	1	4	3	0	2	1	3	4	0	0	3	2	4	1
	1041	12	7	5.65699	1	1	4	4	1	2	2	2	4	0.2	1	3	2	4	1
	1042	12	5	6.79197	1	1	4	3	0	2	2	3	4	0.2	0	3	2	4	1
	1043	12	5	7.33097	4	1	4	3	1	3	2	2	5	0	1	3	2	4	1
	1044	12	6	5.81114	1	1	2	3	0	1	3	1	5	0	1	1	2	2	1
	1045	12	8	6.72298	4	1	4	3	1	2	1	3	4	1	0	3	2	4	2
	1046	12	5	7.6029	1	1	5	4	0	1	1	3	4	0.5	0	3	2	4	1
	1047	12	10	5.94467	2	1	4	3	1	2	2	3	5	1	0	2	2	4	1
	1048	12	1	4.71253	5	1	4	3	1	4	1	3	4	1	0	3	2	4	1
	1049	12	5	6.50429	4	1	4	3	0	2	1	3	5	0	0	3	2	4	1
	1050	12	6	5.25152	5	1	4	4	1	4	2	1	4	0.4	1	4	2	2	1
	1051	12	4	4.55838	1	1	4	4	0	1	2	1	4	0.5	1	2	2	2	1
	1052	12	1.5	6.28115	3	2	4	2	1	4	2	2	5	0	0	1	2	4	2
	1053	12	4	4.33524	1	1	3	4	0	2	2	1	5	0.4	1	3	2	4	1
	1054	12	3	6.21215	3	2	2	4	0	2	2	2	5	0	0	1	2	4	2
	1055	12	10	5.23132	2	1	3	3	1	2	4	2	5	0.25	0	3	2	3	1
	1056	12	2	6.28115	1	1	3	4	1	2	3	2	5	0.5	1	3	2	3	1
	1057	12	5	7.89058	2	1	4	3	0	1	2	2	4	0.4	1	3	2	3	1
	1058	12	5	7.89058	2	1	3	3	0	2	3	2	5	0.4	1	4	2	3	1
	1059	12	4	7.44429	5	1	4	4	1	2	1	3	2	0.25	1	3	2	4	2
	1060	12	10	4.95939	5	1	4	3	1	5	3	3	1	0.4	1	2	2	4	1
	1061	12	2	3.26479	2	5	4	3	0	2	1	2	5	0	0	1	2	1	1
	1062	12	7	5.6082	2	5	4	4	1	2	2	2	4	0	0	1	2	1	1
	1063	12	7	5.36485	2	5	4	4	1	1	1	2	4	0.2	0	3	2	1	1
	1064	12	10	2.12796	2	5	4	4	1	1	2	2	1	0.4	0	2	2	1	1
	1065	12	7.5	3.60127	2	5	3	3	1	2	2	2	4	0.2	0	3	2	1	1
	1066	12	4	4.67171	4	5	3	4	1	2	4	2	4	0.5	0	2	2	1	1
	1067	12	5	3.64209	1	5	4	3	0	1	2	2	4	0.5	0	3	2	1	1
	1068	12	7	4.11209	2	5	4	3	1	2	2	2	4	0	0	1	2	1	1
	1069	12	3	3.41894	2	5	4	3	0	2	1	2	5	0	0	1	2	1	1
	1070	12	6	2.43811	4	5	4	3	0	1	2	2	3	1	0	3	2	1	1
	1071	12	6	3.41894	5	5	4	3	1	5	2	2	4	0.333333	0	3	2	1	1
	1072	12	6	4.62291	2	5	3	3	0	4	2	2	5	0	0	1	2	1	1
	1073	12	4	4.51756	3	5	4	4	0	1	2	2	5	0.4	0	3	2	1	1
	1074	12	6.5	3.82441	5	5	4	4	1	2	2	2	3	1	0	4	2	1	1
	1075	12	7	3.64209	2	5	4	4	0	1	2	2	4	0.25	0	3	2	1	1
	1076	12	3	3.64209	2	5	4	3	0	2	2	2	4	0	0	3	2	1	1
	1077	12	4	4.7407	4	5	4	3	0	2	2	2	5	1	0	3	2	1	1
	1078	12	8	2.7258	2	5	4	4	0	2	2	2	5	0.4	0	3	2	1	1
	1079	12	5	4.15291	4	5	4	3	1	2	2	2	4	1	0	3	2	1	1
	1080	12	6	3.77562	2	5	3	3	1	2	2	2	4	0	0	1	2	1	1
	1081	12	1	3.84973	1	5	3	2	1	2	3	2	4	1	0	3	2	1	1
	1082	12	6	4.16088	1	5	4	3	1	1	2	2	4	0.4	0	4	2	1	1
	1083	12	10	4.62291	2	5	3	2	1	4	4	2	1	0.4	0	2	2	1	1
	1084	12	5	5.49838	2	5	3	2	0	4	4	2	4	0	0	3	2	1	1
	1085	12	2	3.82441	2	5	2	4	0	1	2	2	5	0	0	1	2	1	1
	1086	12	4	5.588	3	5	3	4	1	1	3	3	2	0.25	1	3	3	1	5
	1087	12	6	6.97429	2	5	4	3	1	1	4	3	4	1	1	3	1	3	5
	1088	12	4	5.69336	5	1	3	2	0	5	4	1	5	1	1	3	3	3	1
	1089	12	5	5.2107	1	5	2	3	0	1	4	3	4	0.5	1	3	1	3	3
	1090	12	3	5.23132	1	4	2	3	0	2	2	3	5	0	1	3	1	1	4
	1091	12	3	5.43385	5	1	3	4	1	4	5	2	5	0.285714	1	3	2	1	1
	1092	12	5	5.32849	2	1	4	4	0	1	1	1	4	0.5	1	3	3	1	1
	1093	12	5	4.11209	3	1	4	2	1	2	3	1	5	0.333333	1	3	3	1	1
	1094	12	8	6.9255	1	1	1	3	0	1	5	2	5	0.4	1	3	3	1	1
	1095	12	3	4.33524	3	1	4	4	1	1	3	2	5	0.285714	1	3	3	1	1
	1096	12	5	3.60127	1	1	4	3	1	2	2	1	4	0	1	3	3	1	1
	1097	12	1	4.62291	1	1	3	3	0	2	5	2	4	1	1	3	3	1	1
	1098	12	3	4.77707	3	1	4	2	0	1	3	2	5	0	1	3	3	2	1
	1099	12	5	5.23969	5	1	3	3	1	2	4	2	5	0	1	3	3	2	1
	1100	12	4	3.97856	1	1	5	3	0	4	4	2	4	0	1	3	3	2	1
	1101	12	4	6.28115	2	1	5	2	1	1	4	2	2	0.25	1	3	3	2	1
	1102	12	2	4.48939	4	1	4	2	1	4	1	2	4	1	1	3	3	3	1
	1103	12	5	5.72153	1	1	4	3	0	1	1	2	4	0.5	1	3	3	3	1
	1104	12	2	4.51756	2	1	1	3	1	2	1	2	5	0.5	1	3	3	3	1
	1105	12	5	4.62291	3	5	4	3	1	2	4	2	5	1	0	3	2	1	1
	1106	12	4	3.64209	1	5	5	3	0	2	1	2	4	0.5	0	3	2	1	1
	1107	12	6	3.64209	5	5	4	4	1	4	2	2	4	0	0	1	2	1	1
	1108	12	5	3.41894	2	5	5	3	1	2	1	2	4	0	0	3	2	1	1
	1109	12	8	5.02838	1	5	4	3	0	1	1	2	4	0.5	0	3	2	1	4
	1110	12	3	4.11209	2	5	5	3	1	2	2	2	4	0	0	1	2	1	1
	1111	12	10	4.11209	2	5	4	2	1	5	1	2	1	0.4	0	2	2	1	1
	1112	12	3	3.92977	1	5	4	4	1	2	3	2	5	0	0	3	1	1	3
	1113	12	2.8	5.02838	4	5	4	3	0	4	4	2	4	0.25	0	3	2	1	1
	1114	12	6	3.41894	5	5	5	3	1	1	1	2	4	0.4	0	4	2	1	1
	1115	12	7	4.33524	4	5	4	4	1	1	2	2	3	0.25	0	3	2	1	1
	1116	12	10	4.11209	2	5	5	4	1	1	1	2	4	1	0	3	2	1	1
	1117	12	7	4.62291	5	5	4	2	0	2	1	2	4	0.25	0	3	2	1	4
	1118	12	3	3.77562	4	5	5	4	1	2	2	2	5	0	0	3	2	1	1
	1119	12	1.5	4.62291	2	5	4	3	1	1	1	2	5	0	0	1	2	1	1
	1120	12	2	3.92977	2	5	4	3	1	1	3	2	4	1	0	3	1	1	3
	1121	12	1.5	5.588	2	1	4	3	0	1	2	2	4	0.333333	1	3	3	1	1
	1122	12	5	5.04277	5	1	4	3	1	3	3	2	5	0	1	1	3	2	1
